# Supplementary material for: Alliumalbanicum (Amaryllidaceae), a new species from Balkans and its relationships with A.meteoricum Heldr. & Hausskn. ex Halácsy
Source: PhytoKeys. 2019 Apr 11;119:117–36. doi: 10.3897/phytokeys.119.30790 (PMC6477838; doi:10.3897/phytokeys.119.30790)
Supplement: XML Treatment for Allium albanicum [file phytokeys.119.30790-treatment1.xml]

<!DOCTYPE tp:taxon-treatment
  PUBLIC "-//TaxonX//DTD Taxonomic Treatment Publishing DTD v0 20100105//EN" "tax-treatment-NSO.dtd">
<tp:taxon-treatment xmlns:tp="http://www.plazi.org/taxpub"><tp:treatment-meta><kwd-group><label>Taxon classification</label><kwd><named-content xmlns:xlink="http://www.w3.org/1999/xlink" content-type="kingdom">Plantae</named-content></kwd><kwd><named-content xmlns:xlink="http://www.w3.org/1999/xlink" content-type="order">Asparagales</named-content></kwd><kwd><named-content xmlns:xlink="http://www.w3.org/1999/xlink" content-type="family">Amaryllidaceae</named-content></kwd></kwd-group><mixed-citation publication-type="journal"><person-group><name><surname>Brullo</surname><given-names>Salvatore</given-names></name><name><surname>Brullo</surname><given-names>Cristian</given-names></name><name><surname>Cambria</surname><given-names>Salvatore</given-names></name><name><surname>Giusso del Galdo</surname><given-names>Giampietro</given-names></name><name><surname>Salmeri</surname><given-names>Cristina</given-names></name></person-group><article-title><italic><tp:taxon-name><tp:taxon-name-part taxon-name-part-type="genus" reg="Allium">Allium</tp:taxon-name-part><tp:taxon-name-part taxon-name-part-type="species" reg="albanicum">albanicum</tp:taxon-name-part></tp:taxon-name></italic> (<tp:taxon-name><tp:taxon-name-part taxon-name-part-type="family">Amaryllidaceae</tp:taxon-name-part></tp:taxon-name>), a new species from Balkans and its relationships with <italic><tp:taxon-name><tp:taxon-name-part taxon-name-part-type="genus" reg="Allium">A.</tp:taxon-name-part><tp:taxon-name-part taxon-name-part-type="species" reg="meteoricum">meteoricum</tp:taxon-name-part></tp:taxon-name></italic> Heldr. &amp; Hausskn. ex Halácsy</article-title><source>PhytoKeys</source><day>11</day><month>4</month><year>2019</year><volume>119</volume><fpage>117</fpage><lpage>136</lpage><pub-id pub-id-type="doi">10.3897/phytokeys.119.30790</pub-id></mixed-citation></tp:treatment-meta><tp:nomenclature><tp:taxon-name>
            <tp:taxon-name-part taxon-name-part-type="genus" reg="Allium">Allium</tp:taxon-name-part>
            <tp:taxon-name-part taxon-name-part-type="species" reg="albanicum">albanicum</tp:taxon-name-part>
            <object-id xmlns:xlink="http://www.w3.org/1999/xlink" content-type="ipni" xlink:type="simple">urn:lsid:ipni.org:names:60478500-2</object-id>
          </tp:taxon-name><tp:taxon-authority>Brullo, C. Brullo, Cambria, Giusso &amp; Salmeri</tp:taxon-authority><tp:taxon-status xmlns:xlink="http://www.w3.org/1999/xlink" xlink:type="simple">sp. nov.</tp:taxon-status><xref ref-type="fig" rid="F1">Figs 1</xref><xref ref-type="fig" rid="F7">, 7B–D</xref><tp:nomenclature-citation-list><tp:nomenclature-citation><tp:taxon-name>
                <tp:taxon-name-part taxon-name-part-type="genus" reg="Allium">Allium</tp:taxon-name-part>
                <tp:taxon-name-part taxon-name-part-type="species" reg="meteoricum">meteoricum</tp:taxon-name-part>
              </tp:taxon-name><comment>auct. fl. Albania non Halacsy, Consp. Fl. Graec. 3(1): 250. 1904, <bold>Syn.</bold></comment></tp:nomenclature-citation></tp:nomenclature-citation-list></tp:nomenclature><tp:treatment-sec sec-type="material" id="SECID0EVCAG"><title>Type.</title><p>ALBANIA. Devoli river, near Berat, serpentines, ca. 700 m elev., <named-content xmlns:xlink="http://www.w3.org/1999/xlink" content-type="dwc:verbatimCoordinates" xlink:type="simple"><named-content content-type="geo-json" specific-use="{&#34;type&#34;:&#34;Point&#34;,&#34;coordinates&#34;:[20.538333,40.720000]}" id="NCID0E5CAG" xlink:type="simple">40°43'12.00"N, 20°32'18.00"E</named-content></named-content>, 26 June 2017, <italic>S. Cambria s.n.</italic> (Holotype: CAT; Isotypes: CAT, FI, G).</p></tp:treatment-sec><tp:treatment-sec sec-type="diagnosis" id="SECID0EFDAG"><title>Diagnosis.</title><p>Allio <tp:taxon-name><tp:taxon-name-part taxon-name-part-type="genus" reg="Allium"/><tp:taxon-name-part taxon-name-part-type="species" reg="meteoricum">meteoricum</tp:taxon-name-part></tp:taxon-name> similis sed bulbis minoribus tunicis exterioribus brunneis, scapo ad 1/4 longitudinem vaginis foliorum tecto, spathae valvis in dimidio inferiore connatis, appendice usque ad 2,5 mm longa, majore 3–5 nervata, minore 3 nervata, tepalis albo-roseis, minoribus, apice erosis, filamentis staminorum minoribus, luteis superne, annulo breviore, antheris viridulis- pallide luteis, apice rotundatis, ovario luteo leviter apice rugoso, poris nectariferis majoris, capsula majore subgloboso-obovata, differt.</p></tp:treatment-sec><tp:treatment-sec sec-type="description" id="SECID0EUDAG"><title>Description.</title><p>Bulb ovoid, 8–10 × 5–10 mm, with outer tunics coriaceous, brownish, the inner membranous, whitish. Stem 14–28(30) cm tall, cylindrical, flexuous, 1–1.5 mm in diameter, glabrous, erect, covered for 1/4 of its length by the leaf sheaths. Leaves 3, rather flat, glabrous, green, ribbed, up to 10 cm long and 1–2.2 mm wide, denticulate at margins. Spathe persistent, with 2 valves subequal, 8–12 mm long, shorter than the inflorescence, fused to half of their length, with an appendage 1–2.5 mm long, the larger 3–5-nerved, the smaller 3-nerved. Bostryces 12. Inflorescence laxly hemispheric, 2–3 cm in diameter, many flowered, with unequal pedicels 6–25 mm long. Perigon cylindrical-urceolate, with tepals of equal length, white tinged with pink, mid-vein greenish-purple, the inner ones linear-elliptical, the outer ones sublanceolate, rounded and slightly eroded at the apex, 5.5–6.5 mm long and 1.7–2 mm wide. Stamens included, with simple filament yellowish above and whitish below, the outers 1.7–2.1 mm long, the inners 2.5–3.2 mm long, below connate into an annulus 0.5–0.6 mm high. Anthers greenish-pale yellow, elliptical, 1–1.1 × 0.6 mm, rounded at the apex. Ovary subglobose-ovoid, yellow, slightly wrinkled at the apex, 1.5–1.7 × 1.4–1.7 mm, with large nectariferous pores, long about half the ovary. Style white, 2.7–2.8 mm long, stigma capitate. Caspule trivalved, subglobose-obovate, 4–4.5 mm, with evident nectariferous pores.</p><fig id="F1" position="float" orientation="portrait"><label>Figure 1.</label><caption><p><italic><tp:taxon-name><tp:taxon-name-part taxon-name-part-type="genus" reg="Allium">Allium</tp:taxon-name-part><tp:taxon-name-part taxon-name-part-type="species" reg="albanicum">albanicum</tp:taxon-name-part></tp:taxon-name></italic> Brullo, C. Brullo, Cambria, Giusso &amp; Salmeri sp. nov. <bold>A</bold> Habit <bold>B</bold> Flower <bold>C</bold> Perigon and stamens open <bold>D</bold> Anther <bold>E</bold> Ovaries <bold>F</bold> Capsule <bold>G</bold> Spathe valves. Drawing by S. Brullo based on living material coming from the type locality.</p></caption><graphic xmlns:xlink="http://www.w3.org/1999/xlink" xlink:href="phytokeys-119-117-g001.jpg" position="float" orientation="portrait" xlink:type="simple" id="oo_292937.jpg"/></fig></tp:treatment-sec><tp:treatment-sec sec-type="phenology" id="SECID0E6EAG"><title>Phenology.</title><p>Flowering and fruiting from June to July.</p></tp:treatment-sec><tp:treatment-sec sec-type="etymology" id="SECID0EEFAG"><title>Etymology.</title><p>The epithet refers to the Latin “<italic>Albanicum</italic>”, coming from Albania, the country where the species grows.</p></tp:treatment-sec><tp:treatment-sec sec-type="Karyology" id="SECID0ERFAG"><title>Karyology.</title><p>The investigated specimens of <italic><tp:taxon-name><tp:taxon-name-part taxon-name-part-type="genus" reg="Allium">A.</tp:taxon-name-part><tp:taxon-name-part taxon-name-part-type="species" reg="albanicum">albanicum</tp:taxon-name-part></tp:taxon-name></italic> from the type locality revealed a diploid chromosome number with 2<italic>n</italic> = 16. The karyotype obtained from somatic metaphase plates (Fig. <xref ref-type="fig" rid="F2">2A</xref>) is mostly characterised by nearly metacentric chromosomes; specifically, the mean karyogram (Fig. <xref ref-type="fig" rid="F2">2B</xref>) reveals 4 typical metacentric (m) pairs (III, V, VI, VIII), 3 meta- submetamentric (msm) pairs (I, II, VII), having an arm ratio between 1.30 and 1.67 and one submetacentric (sm) pair (IV). Microsatellites were detected on the short arms of two metacentric chromosome pairs, one meta-submetacentric pair and the submetacentric one. Thus, the chromosome formula can be expressed as 2<italic>n</italic> = 2<italic>x</italic> = 16: 4 m + 4 m<sup><abbrev xmlns:xlink="http://www.w3.org/1999/xlink" xlink:title="satellited" id="ABBRID0ERGAG" xlink:type="simple">sat</abbrev></sup> + 4 msm + 2 msm<sup><abbrev xmlns:xlink="http://www.w3.org/1999/xlink" xlink:title="satellited" id="ABBRID0EWGAG" xlink:type="simple">sat</abbrev></sup> + 2 sm<sup><abbrev xmlns:xlink="http://www.w3.org/1999/xlink" xlink:title="satellited" id="ABBRID0E2GAG" xlink:type="simple">sat</abbrev></sup>. Chromosomes have a total length varying from 8.90 ± 2.5 µm of the longest chromosome to 5.16 ± 0.8 µm of the shortest one, while the relative length ranges from 8.01% to 4.73%. As already emphasised by <xref ref-type="bibr" rid="B62">Tzanoudakis (1983)</xref> and <xref ref-type="bibr" rid="B19">Brullo et al. (2001)</xref>, <italic><tp:taxon-name><tp:taxon-name-part taxon-name-part-type="genus" reg="Allium">A.</tp:taxon-name-part><tp:taxon-name-part taxon-name-part-type="species" reg="meteoricum">meteoricum</tp:taxon-name-part></tp:taxon-name></italic> also has a diploid chromosome complement with 2<italic>n</italic> = 16 (cf. <xref ref-type="bibr" rid="B19">Brullo et al. 2001</xref>, Fig. <xref ref-type="fig" rid="F6">6A</xref>), which is characterised by 5 metacentric chromosome pairs, two of which microsatellited on the short arm, 2 msm pairs and one submetacentric microsatellited pair (cf. <xref ref-type="bibr" rid="B19">Brullo et al. 2001</xref>, fig. 8A). Chromosomes vary in total length from 7.29 µm of the longest chromosome to 4.03 µm of the shortest one, while the relative chromosome length ranges from 7.8% to 4.3%. Table <xref ref-type="table" rid="T2">2</xref> shows the mean values for all measured karyomorphometric parameters and symmetry indices of <italic><tp:taxon-name><tp:taxon-name-part taxon-name-part-type="genus" reg="Allium">A.</tp:taxon-name-part><tp:taxon-name-part taxon-name-part-type="species" reg="albanicum">albanicum</tp:taxon-name-part></tp:taxon-name></italic> and <italic><tp:taxon-name><tp:taxon-name-part taxon-name-part-type="genus" reg="Allium">A.</tp:taxon-name-part><tp:taxon-name-part taxon-name-part-type="species" reg="meteoricum">meteoricum</tp:taxon-name-part></tp:taxon-name></italic> from the type locality.</p><fig id="F2" position="float" orientation="portrait"><label>Figure 2.</label><caption><p>Chromosome complement (2<italic>n</italic> = 2<italic>x</italic> = 16) of <italic><tp:taxon-name><tp:taxon-name-part taxon-name-part-type="genus" reg="Allium">Allium</tp:taxon-name-part><tp:taxon-name-part taxon-name-part-type="species" reg="albanicum">albanicum</tp:taxon-name-part></tp:taxon-name></italic>. <bold>A</bold> Mitotic metaphase plate from type locality; arrows indicate satellited chromosomes <bold>B</bold> idiogram.</p></caption><graphic xmlns:xlink="http://www.w3.org/1999/xlink" xlink:href="phytokeys-119-117-g002.jpg" position="float" orientation="portrait" xlink:type="simple" id="oo_292938.jpg"/></fig></tp:treatment-sec><tp:treatment-sec sec-type="Leaf anatomy" id="SECID0E5JAG"><title>Leaf anatomy.</title><p>The leaf cross section of <italic><tp:taxon-name><tp:taxon-name-part taxon-name-part-type="genus" reg="Allium">A.</tp:taxon-name-part><tp:taxon-name-part taxon-name-part-type="species" reg="albanicum">albanicum</tp:taxon-name-part></tp:taxon-name></italic> shows a flat outline, with some dorsal ribs. The epidermis is formed by small cells covered by a well-developed cuticle externally more thickened. Stomata are numerous and distributed along the whole leaf perimeter. The palisade tissue is regular and compact, arranged in one layer of long cylindrical cells, more developed on the adaxial face. The spongy tissue is rather compact and slightly lacunose, in the peripheral part many secretory canals occur. The maximum number of vascular bundles is 20, 11 of which are very small and are localised on the adaxial face, while on the abaxial face, there is one large central vascular bundle and 4 smaller ones for each side (Fig. <xref ref-type="fig" rid="F4">4</xref>).</p><fig id="F3" position="float" orientation="portrait"><label>Figure 3.</label><caption><p>Comparison of karyotype morphometric data between <italic><tp:taxon-name><tp:taxon-name-part taxon-name-part-type="genus" reg="Allium">Allium</tp:taxon-name-part><tp:taxon-name-part taxon-name-part-type="species" reg="albanicum">albanicum</tp:taxon-name-part></tp:taxon-name></italic> and <italic><tp:taxon-name><tp:taxon-name-part taxon-name-part-type="genus" reg="Allium">A.</tp:taxon-name-part><tp:taxon-name-part taxon-name-part-type="species" reg="meteoricum">meteoricum</tp:taxon-name-part></tp:taxon-name></italic>. <bold>A</bold> Variation of centromeric index for each chromosome pair <bold>B</bold> Variation of the main karyomorphometric parameters and symmetry indices (<italic>LC</italic> longest chrom., <italic>SC</italic> shortest chrom.; <italic><abbrev xmlns:xlink="http://www.w3.org/1999/xlink" xlink:title="mean chromosome length" id="ABBRID0E1LAG" xlink:type="simple">MCL</abbrev></italic> mean chromosome length; <italic>MLA</italic> mean long arm; <italic>MSA</italic> mean short arm; other abbreviations see Table <xref ref-type="table" rid="T2">2</xref>).</p></caption><graphic xmlns:xlink="http://www.w3.org/1999/xlink" xlink:href="phytokeys-119-117-g003.jpg" position="float" orientation="portrait" xlink:type="simple" id="oo_292939.jpg"/></fig><fig id="F4" position="float" orientation="portrait"><label>Figure 4.</label><caption><p>Leaf cross section of <italic><tp:taxon-name><tp:taxon-name-part taxon-name-part-type="genus" reg="Allium">Allium</tp:taxon-name-part><tp:taxon-name-part taxon-name-part-type="species" reg="albanicum">albanicum</tp:taxon-name-part></tp:taxon-name></italic> from living material coming from the type locality. Drawing by S. Brullo.</p></caption><graphic xmlns:xlink="http://www.w3.org/1999/xlink" xlink:href="phytokeys-119-117-g004.jpg" position="float" orientation="portrait" xlink:type="simple" id="oo_292940.jpg"/></fig></tp:treatment-sec><tp:treatment-sec sec-type="Seed micromorphology" id="SECID0EDNAG"><title>Seed micromorphology.</title><p>As emphasised by numerous authors (<xref ref-type="bibr" rid="B51">Pastor 1981</xref>, <xref ref-type="bibr" rid="B32">Češmedžiev and Terzijski 1997</xref>, <xref ref-type="bibr" rid="B36">Fritsch et al. 2006a</xref>, <xref ref-type="bibr" rid="B48">Neshati and Fritsch 2009</xref>, <xref ref-type="bibr" rid="B31">Celep et al. 2012</xref>, <xref ref-type="bibr" rid="B57">Salmeri et al. 2016</xref>, <xref ref-type="bibr" rid="B46">Lin and Tan 2017</xref>, <xref ref-type="bibr" rid="B50">Özhatay et al. 2018</xref>, <xref ref-type="bibr" rid="B30">Brullo et al. 2018</xref>), the micro-sculptures of the seed testa in the <italic><tp:taxon-name><tp:taxon-name-part taxon-name-part-type="genus" reg="Allium">Allium</tp:taxon-name-part></tp:taxon-name></italic> species represent a very stable and conservative character, showing usually relevant taxonomical and phylogenetical implications. Seeds of <italic><tp:taxon-name><tp:taxon-name-part taxon-name-part-type="genus" reg="Allium">A.</tp:taxon-name-part><tp:taxon-name-part taxon-name-part-type="species" reg="albanicum">albanicum</tp:taxon-name-part></tp:taxon-name></italic> at low magnification (30×) showed a semi-ovoid shape (3.5–4.0 × 2.4–2.5 mm), with a rather rugose surface (Fig. <xref ref-type="fig" rid="F5">5A, B</xref>). The seeds observed at high magnification (600× and 1200×) revealed irregularly polygonal testa cells, having a size of 40–80 × 17–40 µm (Fig. <xref ref-type="fig" rid="F5">5C–F</xref>). The anticlinal walls appeared flat, rather straight and partly covered by strip-like sculptures forming a widened intercellular region, not or just a little lacerate. The periclinal walls were flat, with few flat and smooth or slightly knobby verrucae, usually arranged along the margin surrounding a central one. Conversely, the seeds of <italic><tp:taxon-name><tp:taxon-name-part taxon-name-part-type="genus" reg="Allium">A.</tp:taxon-name-part><tp:taxon-name-part taxon-name-part-type="species" reg="meteoricum">meteoricum</tp:taxon-name-part></tp:taxon-name></italic> at low magnification (30×) revealed a semi-globose shape and a smaller size (2.2–2.5 × 1.9–2.0 mm), with less pronounced surface roughness (Fig. <xref ref-type="fig" rid="F6">6A, B</xref>). The seeds observed at high magnification (600× and 1200×) also showed irregularly polygonal testa cells, but with a larger size (60–120 × 15–50 µm) (Fig. <xref ref-type="fig" rid="F6">6C–F</xref>). The anticlinal walls appeared flat, rather straight and partly covered by strip-like sculptures forming a widened intercellular region, partially lacerate. The periclinal walls were weakly protruding with several knobby verrucae distributed over the whole surface.</p><fig id="F5" position="float" orientation="portrait"><label>Figure 5.</label><caption><p>SEM micrographs of the seed coat of <italic><tp:taxon-name><tp:taxon-name-part taxon-name-part-type="genus" reg="Allium">Allium</tp:taxon-name-part><tp:taxon-name-part taxon-name-part-type="species" reg="albanicum">albanicum</tp:taxon-name-part></tp:taxon-name></italic>. <bold>A</bold> Seed (dorsal face, 30×) <bold>B</bold> Seed (ventral face, 30×) <bold>C</bold> Seed coat (central part of dorsal face, 600×) <bold>D</bold> Seed coat (central part of ventral face, 600×) <bold>E</bold> Seed coat (central part of dorsal face, 1200×) <bold>F</bold> Seed (central part of ventral face, 1200×). Photos from material of type locality (CAT).</p></caption><graphic xmlns:xlink="http://www.w3.org/1999/xlink" xlink:href="phytokeys-119-117-g005.jpg" position="float" orientation="portrait" xlink:type="simple" id="oo_292941.jpg"/></fig><fig id="F6" position="float" orientation="portrait"><label>Figure 6.</label><caption><p>SEM micrographs of the seed coat of <italic><tp:taxon-name><tp:taxon-name-part taxon-name-part-type="genus" reg="Allium">Allium</tp:taxon-name-part><tp:taxon-name-part taxon-name-part-type="species" reg="meteoricum">meteoricum</tp:taxon-name-part></tp:taxon-name></italic>. <bold>A</bold> Seed (dorsal face, 30×) <bold>B</bold> Seed (ventral face, 30×) <bold>C</bold> Seed coat (central part of dorsal face, 600×) <bold>D</bold> Seed coat (central part of ventral face, 600×) <bold>E</bold> Seed coat (central part of dorsal face, 1200×) <bold>F</bold> Seed (central part of ventral face, 1200×). Photos from material of type locality (CAT).</p></caption><graphic xmlns:xlink="http://www.w3.org/1999/xlink" xlink:href="phytokeys-119-117-g006.jpg" position="float" orientation="portrait" xlink:type="simple" id="oo_292942.jpg"/></fig></tp:treatment-sec><tp:treatment-sec sec-type="ecology" id="SECID0ECSAG"><title>Ecology and distribution.</title><p>The investigated population of <italic><tp:taxon-name><tp:taxon-name-part taxon-name-part-type="genus" reg="Allium">A.</tp:taxon-name-part><tp:taxon-name-part taxon-name-part-type="species" reg="albanicum">albanicum</tp:taxon-name-part></tp:taxon-name></italic>, previously reported as sub <italic><tp:taxon-name><tp:taxon-name-part taxon-name-part-type="genus" reg="Allium">A.</tp:taxon-name-part><tp:taxon-name-part taxon-name-part-type="species" reg="meteoricum">meteoricum</tp:taxon-name-part></tp:taxon-name></italic> (<xref ref-type="bibr" rid="B55">Pils 2016</xref>, <xref ref-type="bibr" rid="B1">Barina 2017</xref>), was collected on serpentinic substrata of open stands characterised by rocky outcrops at ca. 700 m of elevation (Fig. <xref ref-type="fig" rid="F7">7</xref>). Plants grow in shrub vegetation differentiated by some serpentinicolous plants, such as <italic><tp:taxon-name><tp:taxon-name-part taxon-name-part-type="genus" reg="Acantholimon">Acantholimon</tp:taxon-name-part><tp:taxon-name-part taxon-name-part-type="species" reg="albanicum">albanicum</tp:taxon-name-part></tp:taxon-name></italic> O.Schwarz &amp; F.K.Mey, <italic><tp:taxon-name><tp:taxon-name-part taxon-name-part-type="genus" reg="Centaurea">Centaurea</tp:taxon-name-part><tp:taxon-name-part taxon-name-part-type="species" reg="salonitana">salonitana</tp:taxon-name-part></tp:taxon-name></italic> Vis., <italic><tp:taxon-name><tp:taxon-name-part taxon-name-part-type="genus" reg="Centranthus">Centranthus</tp:taxon-name-part><tp:taxon-name-part taxon-name-part-type="species" reg="longiflorus">longiflorus</tp:taxon-name-part></tp:taxon-name></italic> Steven, <italic><tp:taxon-name><tp:taxon-name-part taxon-name-part-type="genus" reg="Festucopsis">Festucopsis</tp:taxon-name-part><tp:taxon-name-part taxon-name-part-type="species" reg="serpentini">serpentini</tp:taxon-name-part></tp:taxon-name></italic> (C.E. Hubb.) Melderis, <italic><tp:taxon-name><tp:taxon-name-part taxon-name-part-type="genus" reg="Forsythia">Forsythia</tp:taxon-name-part><tp:taxon-name-part taxon-name-part-type="species" reg="europaea">europaea</tp:taxon-name-part></tp:taxon-name></italic> Degen &amp; Bald., <italic><tp:taxon-name><tp:taxon-name-part taxon-name-part-type="genus" reg="Iberis">Iberis</tp:taxon-name-part><tp:taxon-name-part taxon-name-part-type="species" reg="umbellata">umbellata</tp:taxon-name-part></tp:taxon-name></italic> L., <italic><tp:taxon-name><tp:taxon-name-part taxon-name-part-type="genus" reg="Salvia">Salvia</tp:taxon-name-part><tp:taxon-name-part taxon-name-part-type="species" reg="ringens">ringens</tp:taxon-name-part></tp:taxon-name></italic> Sibth. &amp; Sm. etc. According to literature (<xref ref-type="bibr" rid="B55">Pils 2016</xref>, <xref ref-type="bibr" rid="B1">Barina 2017</xref>) and herbarium investigations, <italic><tp:taxon-name><tp:taxon-name-part taxon-name-part-type="genus" reg="Allium">A.</tp:taxon-name-part><tp:taxon-name-part taxon-name-part-type="species" reg="albanicum">albanicum</tp:taxon-name-part></tp:taxon-name></italic> seems to have a scattered distribution in Albania, though its effective geographic range might be better defined only through further field surveys. Based on <xref ref-type="bibr" rid="B19">Brullo et al. (2001)</xref>, <xref ref-type="bibr" rid="B33">Dimopoulos et al. (2013)</xref> and personal herbarium surveys, <italic><tp:taxon-name><tp:taxon-name-part taxon-name-part-type="genus" reg="Allium">A.</tp:taxon-name-part><tp:taxon-name-part taxon-name-part-type="species" reg="meteoricum">meteoricum</tp:taxon-name-part></tp:taxon-name></italic> is a Greek endemic, circumscribed to northern and central Greece and further populations reported in other Greek sites or different territories cannot be referred to this species. Therefore, the remaining Albanian populations referred to as <italic><tp:taxon-name><tp:taxon-name-part taxon-name-part-type="genus" reg="Allium">A.</tp:taxon-name-part><tp:taxon-name-part taxon-name-part-type="species" reg="meteoricum">meteoricum</tp:taxon-name-part></tp:taxon-name></italic> should also be checked in detail as regards their taxonomic attribution.</p><fig id="F7" position="float" orientation="portrait"><label>Figure 7.</label><caption><p>Phenological features of <italic><tp:taxon-name><tp:taxon-name-part taxon-name-part-type="genus" reg="Allium">Allium</tp:taxon-name-part><tp:taxon-name-part taxon-name-part-type="species" reg="albanicum">albanicum</tp:taxon-name-part></tp:taxon-name></italic> and <italic><tp:taxon-name><tp:taxon-name-part taxon-name-part-type="genus" reg="Allium">A.</tp:taxon-name-part><tp:taxon-name-part taxon-name-part-type="species" reg="meteoricum">meteoricum</tp:taxon-name-part></tp:taxon-name></italic>. <bold>A</bold> Growing habitat of <italic><tp:taxon-name><tp:taxon-name-part taxon-name-part-type="genus" reg="Allium">A.</tp:taxon-name-part><tp:taxon-name-part taxon-name-part-type="species" reg="albanicum">albanicum</tp:taxon-name-part></tp:taxon-name></italic> in the locus classicus (Albania) <bold>B</bold> Individuals of <italic><tp:taxon-name><tp:taxon-name-part taxon-name-part-type="genus" reg="Allium">A.</tp:taxon-name-part><tp:taxon-name-part taxon-name-part-type="species" reg="albanicum">albanicum</tp:taxon-name-part></tp:taxon-name></italic> from the locus classicus <bold>C</bold><italic><tp:taxon-name><tp:taxon-name-part taxon-name-part-type="genus" reg="Allium">A.</tp:taxon-name-part><tp:taxon-name-part taxon-name-part-type="species" reg="albanicum">albanicum</tp:taxon-name-part></tp:taxon-name></italic> cultivated material in Botanical Garden of Catania <bold>D</bold> Leaf of <italic><tp:taxon-name><tp:taxon-name-part taxon-name-part-type="genus" reg="Allium">A.</tp:taxon-name-part><tp:taxon-name-part taxon-name-part-type="species" reg="albanicum">albanicum</tp:taxon-name-part></tp:taxon-name></italic>, cultivated material <bold>E, F</bold> Individual of <italic><tp:taxon-name><tp:taxon-name-part taxon-name-part-type="genus" reg="Allium">A.</tp:taxon-name-part><tp:taxon-name-part taxon-name-part-type="species" reg="meteoricum">meteoricum</tp:taxon-name-part></tp:taxon-name></italic>, from Meteora (Greece). Photos by S. Cambria.</p></caption><graphic xmlns:xlink="http://www.w3.org/1999/xlink" xlink:href="phytokeys-119-117-g007.jpg" position="float" orientation="portrait" xlink:type="simple" id="oo_292943.jpg"/></fig></tp:treatment-sec><tp:treatment-sec sec-type="material" id="SECID0EM1AG"><title>Additional specimens examined.</title><p>ALBANIA. In humidis collinis serpentinum ad Renci distr. Scutari, 11 June 1897, <italic>Baldacci 85a</italic> (BM, G); In humidis collinis serpentinii ad Renci distr. Scutari, June 1897, <italic>Baldacci 355</italic> (WU); Nordost Albanien, auf Felsen in der subalp. Region des Pastrik ca. 1200 m elev., 31 July 1914, <italic>Dorfler 593</italic> (WU); Nord Albania, Umgebung von Shkodra Abhänge des kleinen Bordans alt. Serpentin, 8 June 1916, <italic>Janchen s. n.</italic> (WU); Hasi Pastrik an Felsen des westlichen Ausläufers, ca. 1200 m elev., 22 July 1918. <italic>Dorfler 908</italic> (BM, K, W, WU).</p></tp:treatment-sec><tp:treatment-sec sec-type="Examined specimens of Allium meteoricum" id="SECID0E31AG"><title>Examined specimens of <italic><tp:taxon-name><tp:taxon-name-part taxon-name-part-type="genus" reg="Allium">Allium</tp:taxon-name-part><tp:taxon-name-part taxon-name-part-type="species" reg="meteoricum">meteoricum</tp:taxon-name-part></tp:taxon-name></italic>.</title><p>GREECE, Thessalia superior in collibus circa monasteria Meteora supra Kalabaka (Aeginium veterum), substrata diluviali e saxis conglomeratis, 15/16 July 1885 <italic>Heldreich s. n</italic>., sub <italic><tp:taxon-name><tp:taxon-name-part taxon-name-part-type="genus" reg="Allium">Allium</tp:taxon-name-part><tp:taxon-name-part taxon-name-part-type="species" reg="meteoricum">meteoricum</tp:taxon-name-part></tp:taxon-name></italic> Heldreich &amp; Haussknecht sp. nova (WU Herbarium Halacsy); this specimen, already quoted by <xref ref-type="bibr" rid="B19">Brullo et al. 2001</xref> as a type of <italic><tp:taxon-name><tp:taxon-name-part taxon-name-part-type="genus" reg="Allium">A.</tp:taxon-name-part><tp:taxon-name-part taxon-name-part-type="species" reg="meteoricum">meteoricum</tp:taxon-name-part></tp:taxon-name></italic>, is more completely reported and here correctly designated as lectotype of <italic><tp:taxon-name><tp:taxon-name-part taxon-name-part-type="genus" reg="Allium">Allium</tp:taxon-name-part><tp:taxon-name-part taxon-name-part-type="species" reg="meteoricum">meteoricum</tp:taxon-name-part></tp:taxon-name></italic>. Thessalia, Trikkala at Meteora above Kalambaki, sunny rocks, 29/06/2018, <italic>S. Brullo &amp; S. Cambria s. n.</italic> (CAT); for other examined specimens, see <xref ref-type="bibr" rid="B19">Brullo et al. (2001)</xref>.</p></tp:treatment-sec><tp:treatment-sec sec-type="discussion" id="SECID0E23AG"><title>Discussion.</title><p>For its general habit and some features such as flat leaves, spathe valves very short, 3–5 nerved, briefly appendiculate, umbel laxly subglobose, perigon cylindrical-urceolate, stamens not exserted, ovary with evident nectariferous pores, the populations of <italic><tp:taxon-name><tp:taxon-name-part taxon-name-part-type="genus" reg="Allium">A.</tp:taxon-name-part><tp:taxon-name-part taxon-name-part-type="species" reg="albanicum">albanicum</tp:taxon-name-part></tp:taxon-name></italic> were previously referred to as <italic><tp:taxon-name><tp:taxon-name-part taxon-name-part-type="genus" reg="Allium">A.</tp:taxon-name-part><tp:taxon-name-part taxon-name-part-type="species" reg="meteoricum">meteoricum</tp:taxon-name-part></tp:taxon-name></italic> (Halacsy 1904, <xref ref-type="bibr" rid="B41">Hayek 1932</xref>, <xref ref-type="bibr" rid="B8">Bornmüller 1933</xref>, <xref ref-type="bibr" rid="B58">Stearn 1978</xref>, <xref ref-type="bibr" rid="B59">1980</xref>, <xref ref-type="bibr" rid="B47">Meyer 2011</xref>, <xref ref-type="bibr" rid="B65">Vangjeli 2015</xref>, <xref ref-type="bibr" rid="B55">Pils 2016</xref>, <xref ref-type="bibr" rid="B1">Barina 2017</xref>).</p><p>In light of in-depth taxonomical investigations carried out on living and herbarium material, the analysed Albanian populations are well differentiated from those of <italic><tp:taxon-name><tp:taxon-name-part taxon-name-part-type="genus" reg="Allium">A.</tp:taxon-name-part><tp:taxon-name-part taxon-name-part-type="species" reg="meteoricum">meteoricum</tp:taxon-name-part></tp:taxon-name></italic> coming from the locus classicus, formerly studied by <xref ref-type="bibr" rid="B19">Brullo et al. (2001)</xref>. Table <xref ref-type="table" rid="T1">1</xref> summarises the most relevant morphological characters differentiating the two species, which mainly consist in the different size and colour of bulbs and tepals, length of the scape covered by the leaf sheaths, shape of spathe valves, colour and size of stamens, ovary and capsule and the shape of nectariferous pores. In particular, <italic><tp:taxon-name><tp:taxon-name-part taxon-name-part-type="genus" reg="Allium">A.</tp:taxon-name-part><tp:taxon-name-part taxon-name-part-type="species" reg="meteoricum">meteoricum</tp:taxon-name-part></tp:taxon-name></italic> differs from <italic><tp:taxon-name><tp:taxon-name-part taxon-name-part-type="genus" reg="Allium">A.</tp:taxon-name-part><tp:taxon-name-part taxon-name-part-type="species" reg="albanicum">albanicum</tp:taxon-name-part></tp:taxon-name></italic> in having larger bulbs with blackish-brown outer tunics, stem covered up to 1/2 of its length by the leaf sheaths, free spathe valves, with appendage up to 4 mm long, tepals purplish-pink, up to 7.5 mm long, smooth at the apex, staminal filaments longer, whitish, annulus longer, anthers yellow, apiculate at the apex, ovary green, smooth, with much smaller nectariferous pores and smaller capsule. Other relevant differences concern the leaf anatomy, since the leaf cross-section of <italic><tp:taxon-name><tp:taxon-name-part taxon-name-part-type="genus" reg="Allium">A.</tp:taxon-name-part><tp:taxon-name-part taxon-name-part-type="species" reg="meteoricum">meteoricum</tp:taxon-name-part></tp:taxon-name></italic> (cf. <xref ref-type="bibr" rid="B19">Brullo et al. 2001</xref>, fig. 11A) is characterised by a thinner cuticle, cells of palisade tissue with uniform size along the entire perimeter, spongy tissue markedly lacunose in the centre and with few vascular bundles in the abaxial face.</p><p>According to previous research data (<xref ref-type="bibr" rid="B58">Stearn 1978</xref>, <xref ref-type="bibr" rid="B62">Tzanoudakis 1983</xref>, <xref ref-type="bibr" rid="B19">Brullo et al. 2001</xref>), <italic><tp:taxon-name><tp:taxon-name-part taxon-name-part-type="genus" reg="Allium">A.</tp:taxon-name-part><tp:taxon-name-part taxon-name-part-type="species" reg="meteoricum">meteoricum</tp:taxon-name-part></tp:taxon-name></italic> and <italic><tp:taxon-name><tp:taxon-name-part taxon-name-part-type="genus" reg="Allium">A.</tp:taxon-name-part><tp:taxon-name-part taxon-name-part-type="species" reg="albanicum">albanicum</tp:taxon-name-part></tp:taxon-name></italic> share the same diploid chromosome complement with 2<italic>n</italic> = 16 and their karyotypes are prevalently constituted by more or less metacentric chromosomes (arm ratio less than 1.67), except for one submetacentric pair, microsatellited in the short arm. The chromosome formulae are also rather similar, with some differences regarding the proportion of <italic>m</italic> and <italic>msm</italic> chromosomes, which are, respectively, 10 and 4 in <italic><tp:taxon-name><tp:taxon-name-part taxon-name-part-type="genus" reg="Allium">A.</tp:taxon-name-part><tp:taxon-name-part taxon-name-part-type="species" reg="meteoricum">meteoricum</tp:taxon-name-part></tp:taxon-name></italic>, contrary to 8 and 6 in <italic><tp:taxon-name><tp:taxon-name-part taxon-name-part-type="genus" reg="Allium">A.</tp:taxon-name-part><tp:taxon-name-part taxon-name-part-type="species" reg="albanicum">albanicum</tp:taxon-name-part></tp:taxon-name></italic> and the number of recognisable satellited chromosomes, consisting in three pairs of chromosomes for <italic><tp:taxon-name><tp:taxon-name-part taxon-name-part-type="genus" reg="Allium">A.</tp:taxon-name-part><tp:taxon-name-part taxon-name-part-type="species" reg="meteoricum">meteoricum</tp:taxon-name-part></tp:taxon-name></italic> (vs. 4 pairs for <italic><tp:taxon-name><tp:taxon-name-part taxon-name-part-type="genus" reg="Allium">A.</tp:taxon-name-part><tp:taxon-name-part taxon-name-part-type="species" reg="albanicum">albanicum</tp:taxon-name-part></tp:taxon-name></italic>). The high morphological chromosome homogeneity and karyotype symmetry, rather common in closely allied <italic><tp:taxon-name><tp:taxon-name-part taxon-name-part-type="genus" reg="Allium">Allium</tp:taxon-name-part></tp:taxon-name></italic> species, accounts for the overall karyological similarity between the two species, with no statistically significant differences in their karyomorphometric parameters (Fig. <xref ref-type="fig" rid="F3">3</xref>).</p><p>Based on literature (<xref ref-type="bibr" rid="B58">Stearn 1978</xref>, <xref ref-type="bibr" rid="B59">1980</xref>, <xref ref-type="bibr" rid="B62">Tzanoudakis 1983</xref>, <xref ref-type="bibr" rid="B64">Tzanoudakis and Vosa 1988</xref>, <xref ref-type="bibr" rid="B19">Brullo et al. 2001</xref>), <italic><tp:taxon-name><tp:taxon-name-part taxon-name-part-type="genus" reg="Allium">A.</tp:taxon-name-part><tp:taxon-name-part taxon-name-part-type="species" reg="meteoricum">meteoricum</tp:taxon-name-part></tp:taxon-name></italic> was included in the sect. <tp:taxon-name><tp:taxon-name-part taxon-name-part-type="section" reg="Scorodon">Scorodon</tp:taxon-name-part></tp:taxon-name> Koch, but as highlighted by <xref ref-type="bibr" rid="B30">Brullo et al. (2018)</xref>, this traditional section is actually an assemblage of various and well-differentiated phylogenetic lineages (see <xref ref-type="bibr" rid="B35">Fritsch and Friesen 2002</xref>, <xref ref-type="bibr" rid="B34">Friesen et al. 2006</xref>, <xref ref-type="bibr" rid="B49">Nguyen et al. 2008</xref>, <xref ref-type="bibr" rid="B42">Hirschegger et al. 2010</xref>, <xref ref-type="bibr" rid="B45">Li et al. 2010</xref>).</p><p>In particular, the sect. <tp:taxon-name><tp:taxon-name-part taxon-name-part-type="section" reg="Scorodon">Scorodon</tp:taxon-name-part></tp:taxon-name> s.str., typified by <italic><tp:taxon-name><tp:taxon-name-part taxon-name-part-type="genus" reg="Allium">A.</tp:taxon-name-part><tp:taxon-name-part taxon-name-part-type="species" reg="moschatum">moschatum</tp:taxon-name-part></tp:taxon-name></italic> L., now belongs to the subgen. <tp:taxon-name><tp:taxon-name-part taxon-name-part-type="genus" reg="Allium"/><tp:taxon-name-part taxon-name-part-type="subgenus" reg="Polyprason">Polyprason</tp:taxon-name-part></tp:taxon-name> Radić, which groups rhizomatous species (<xref ref-type="bibr" rid="B34">Friesen et al. 2006</xref>, <xref ref-type="bibr" rid="B37">Fritsch et al. 2006b</xref>), rather than to subgen. <tp:taxon-name><tp:taxon-name-part taxon-name-part-type="subgenus" reg="Allium">Allium</tp:taxon-name-part></tp:taxon-name>, to which <italic><tp:taxon-name><tp:taxon-name-part taxon-name-part-type="genus" reg="Allium">A.</tp:taxon-name-part><tp:taxon-name-part taxon-name-part-type="species" reg="meteoricum">meteoricum</tp:taxon-name-part></tp:taxon-name></italic> and <italic><tp:taxon-name><tp:taxon-name-part taxon-name-part-type="genus" reg="Allium">A.</tp:taxon-name-part><tp:taxon-name-part taxon-name-part-type="species" reg="albanicum">albanicum</tp:taxon-name-part></tp:taxon-name></italic> clearly belong. Effectively, there are several species previously included within the sect. <tp:taxon-name><tp:taxon-name-part taxon-name-part-type="section" reg="Scorodon">Scorodon</tp:taxon-name-part></tp:taxon-name> s.l. which require a taxonomic reassessment, consisting in the recognition of a distinct new section of the subgen. <tp:taxon-name><tp:taxon-name-part taxon-name-part-type="subgenus" reg="Allium">Allium</tp:taxon-name-part></tp:taxon-name>, herein proposed and named as sect. <tp:taxon-name><tp:taxon-name-part taxon-name-part-type="section" reg="Pseudoscorodon">Pseudoscorodon</tp:taxon-name-part></tp:taxon-name>.</p></tp:treatment-sec><tp:treatment-sec><!--Section generated to contain objects referenced in tp:taxon-treatment.--><table-wrap id="T2" position="float" orientation="portrait"><label>Table 2.</label><caption><p>Karyomorphometric parameters and symmetry indices for <italic><tp:taxon-name><tp:taxon-name-part taxon-name-part-type="genus" reg="Allium">Allium</tp:taxon-name-part><tp:taxon-name-part taxon-name-part-type="species" reg="albanicum">albanicum</tp:taxon-name-part></tp:taxon-name></italic> and <italic><tp:taxon-name><tp:taxon-name-part taxon-name-part-type="genus" reg="Allium">A.</tp:taxon-name-part><tp:taxon-name-part taxon-name-part-type="species" reg="meteoricum">meteoricum</tp:taxon-name-part></tp:taxon-name></italic>. Mean values were calculated from 10 good metaphase plates from individuals of the type locality.</p></caption><table id="TID0EIYAI" rules="all"><tbody><tr><td rowspan="1" colspan="9">
                <bold><italic><tp:taxon-name>
                      <tp:taxon-name-part taxon-name-part-type="genus" reg="Allium">Allium</tp:taxon-name-part>
                      <tp:taxon-name-part taxon-name-part-type="species" reg="albanicum">albanicum</tp:taxon-name-part>
                    </tp:taxon-name></italic></bold>
              </td></tr><tr><td rowspan="1" colspan="1">
                <bold>Pairs</bold>
              </td><td rowspan="1" colspan="1">
                <bold><abbrev xmlns:xlink="http://www.w3.org/1999/xlink" xlink:title="long arm" id="ABBRID0E1FAE" xlink:type="simple">LA</abbrev> (µm)</bold>
              </td><td rowspan="1" colspan="1">
                <bold><abbrev xmlns:xlink="http://www.w3.org/1999/xlink" xlink:title="short arm" id="ABBRID0EEGAE" xlink:type="simple">SA</abbrev> (µm)</bold>
              </td><td rowspan="1" colspan="1">
                <bold><abbrev xmlns:xlink="http://www.w3.org/1999/xlink" xlink:title="total absolute length" id="ABBRID0EOGAE" xlink:type="simple">TAL</abbrev> (µm)</bold>
              </td><td rowspan="1" colspan="1"><bold><abbrev xmlns:xlink="http://www.w3.org/1999/xlink" xlink:title="total relative length" id="ABBRID0EYGAE" xlink:type="simple">TRL</abbrev></bold>%</td><td rowspan="1" colspan="1">
                <bold><abbrev xmlns:xlink="http://www.w3.org/1999/xlink" xlink:title="arm ratio" id="ABBRID0EBHAE" xlink:type="simple">AR</abbrev></bold>
              </td><td rowspan="1" colspan="1">
                <bold><abbrev xmlns:xlink="http://www.w3.org/1999/xlink" xlink:title="centromeric index" id="ABBRID0EKHAE" xlink:type="simple">CI</abbrev></bold>
              </td><td rowspan="1" colspan="1">
                <bold><abbrev xmlns:xlink="http://www.w3.org/1999/xlink" xlink:title="centromeric asymmetry" id="ABBRID0ETHAE" xlink:type="simple">CA</abbrev></bold>
              </td><td rowspan="1" colspan="1">
                <bold><abbrev xmlns:xlink="http://www.w3.org/1999/xlink" xlink:title="chromosome nomenclature" id="ABBRID0E3HAE" xlink:type="simple">Type</abbrev></bold>
              </td></tr><tr><td rowspan="1" colspan="1">I</td><td rowspan="1" colspan="1">5.00 ± 1.43</td><td rowspan="1" colspan="1">3.74 ± 1.07</td><td rowspan="1" colspan="1">8.74 ± 2.48</td><td rowspan="1" colspan="1">7.87 ± 0.59</td><td rowspan="1" colspan="1">1.34</td><td rowspan="1" colspan="1">42.82</td><td rowspan="1" colspan="1">0.14</td><td rowspan="1" colspan="1">msm</td></tr><tr><td rowspan="1" colspan="1">II</td><td rowspan="1" colspan="1">4.52 ± 0.94</td><td rowspan="1" colspan="1">3.38 ± 1.05</td><td rowspan="1" colspan="1">7.91 ± 1.71</td><td rowspan="1" colspan="1">7.16 ± 0.34</td><td rowspan="1" colspan="1">1.34</td><td rowspan="1" colspan="1">42.80</td><td rowspan="1" colspan="1">0.14</td><td rowspan="1" colspan="1">msm</td></tr><tr><td rowspan="1" colspan="1">III</td><td rowspan="1" colspan="1">4.03 ± 0.87</td><td rowspan="1" colspan="1">3.48 ± 0.73</td><td rowspan="1" colspan="1">7.53 ± 0.58</td><td rowspan="1" colspan="1">6.84 ± 0.34</td><td rowspan="1" colspan="1">1.16</td><td rowspan="1" colspan="1">46.20</td><td rowspan="1" colspan="1">0.07</td><td rowspan="1" colspan="1">m</td></tr><tr><td rowspan="1" colspan="1">IV</td><td rowspan="1" colspan="1">4.67 ± 0.99</td><td rowspan="1" colspan="1">1.99 ± 0.38</td><td rowspan="1" colspan="1">6.79 ± 1.31</td><td rowspan="1" colspan="1">6.19 ± 0.27</td><td rowspan="1" colspan="1">2.35</td><td rowspan="1" colspan="1">29.30</td><td rowspan="1" colspan="1">0.40</td><td rowspan="1" colspan="1">sm<sup><abbrev xmlns:xlink="http://www.w3.org/1999/xlink" xlink:title="satellited" id="ABBRID0ESLAE" xlink:type="simple">sat</abbrev></sup></td></tr><tr><td rowspan="1" colspan="1">V</td><td rowspan="1" colspan="1">3.56 ± 0.40</td><td rowspan="1" colspan="1">3.09 ± 0.34</td><td rowspan="1" colspan="1">6.78 ± 0.66</td><td rowspan="1" colspan="1">6.26 ± 0.59</td><td rowspan="1" colspan="1">1.15</td><td rowspan="1" colspan="1">45.57</td><td rowspan="1" colspan="1">0.07</td><td rowspan="1" colspan="1">m<sup><abbrev xmlns:xlink="http://www.w3.org/1999/xlink" xlink:title="satellited" id="ABBRID0ETMAE" xlink:type="simple">sat</abbrev></sup></td></tr><tr><td rowspan="1" colspan="1">VI</td><td rowspan="1" colspan="1">3.48 ± 0.77</td><td rowspan="1" colspan="1">2.93 ± 0.61</td><td rowspan="1" colspan="1">6.44 ± 1.34</td><td rowspan="1" colspan="1">5.86 ± 0.42</td><td rowspan="1" colspan="1">1.19</td><td rowspan="1" colspan="1">45.56</td><td rowspan="1" colspan="1">0.09</td><td rowspan="1" colspan="1">m</td></tr><tr><td rowspan="1" colspan="1">VII</td><td rowspan="1" colspan="1">3.33 ± 0.75</td><td rowspan="1" colspan="1">2.10 ± 0.38</td><td rowspan="1" colspan="1">5.43 ± 0.38</td><td rowspan="1" colspan="1">4.91 ± 0.81</td><td rowspan="1" colspan="1">1.58</td><td rowspan="1" colspan="1">38.69</td><td rowspan="1" colspan="1">0.23</td><td rowspan="1" colspan="1">msm<sup><abbrev xmlns:xlink="http://www.w3.org/1999/xlink" xlink:title="satellited" id="ABBRID0EQOAE" xlink:type="simple">sat</abbrev></sup></td></tr><tr><td rowspan="1" colspan="1">VIII</td><td rowspan="1" colspan="1">2.87 ± 0.42</td><td rowspan="1" colspan="1">2.33 ± 0.42</td><td rowspan="1" colspan="1">5.33 ± 0.77</td><td rowspan="1" colspan="1">4.90 ± 0.47</td><td rowspan="1" colspan="1">1.23</td><td rowspan="1" colspan="1">43.68</td><td rowspan="1" colspan="1">0.10</td><td rowspan="1" colspan="1">m<sup><abbrev xmlns:xlink="http://www.w3.org/1999/xlink" xlink:title="satellited" id="ABBRID0ERPAE" xlink:type="simple">sat</abbrev></sup></td></tr><tr><td rowspan="1" colspan="9"><bold><abbrev xmlns:xlink="http://www.w3.org/1999/xlink" xlink:title="total chromosome length" id="ABBRID0E1PAE" xlink:type="simple">TCL</abbrev></bold>: 109.88 ± 21.7 µm; <bold><abbrev xmlns:xlink="http://www.w3.org/1999/xlink" xlink:title="mean chromosome length" id="ABBRID0E6PAE" xlink:type="simple">MCL</abbrev></bold>: 6.87 ± 1.2 µm; <bold><abbrev xmlns:xlink="http://www.w3.org/1999/xlink" xlink:title="difference between Long arms and Short arms" id="ABBRID0EEQAE" xlink:type="simple">d-value</abbrev></bold>: 16.83; <bold><abbrev xmlns:xlink="http://www.w3.org/1999/xlink" xlink:title="difference of relative length" id="ABBRID0EJQAE" xlink:type="simple">DRL</abbrev></bold>%: 3.28; <bold>S</bold>%: 57.95;<bold><abbrev xmlns:xlink="http://www.w3.org/1999/xlink" xlink:title="mean arm ratio" id="ABBRID0ESQAE" xlink:type="simple">MAR</abbrev></bold>: 1.37; <bold><abbrev xmlns:xlink="http://www.w3.org/1999/xlink" xlink:title="mean centromeric index" id="ABBRID0EXQAE" xlink:type="simple">MCI</abbrev></bold>: 41.83; <bold><abbrev xmlns:xlink="http://www.w3.org/1999/xlink" xlink:title="coefficient of variation of chromosome length" id="ABBRID0E3QAE" xlink:type="simple">Cv</abbrev><sub>CL</sub></bold>: 17.12; <bold><abbrev xmlns:xlink="http://www.w3.org/1999/xlink" xlink:title="coefficient of variation of chromosome length" id="ABBRID0ECRAE" xlink:type="simple">Cv</abbrev><sub><abbrev xmlns:xlink="http://www.w3.org/1999/xlink" xlink:title="centromeric index" id="ABBRID0EGRAE" xlink:type="simple">CI</abbrev></sub></bold>: 13.00; <bold>M<sub><abbrev xmlns:xlink="http://www.w3.org/1999/xlink" xlink:title="centromeric asymmetry" id="ABBRID0ENRAE" xlink:type="simple">CA</abbrev></sub></bold>: 15.63</td></tr><tr><td rowspan="1" colspan="9">
                <bold><italic><tp:taxon-name>
                      <tp:taxon-name-part taxon-name-part-type="genus" reg="Allium">Allium</tp:taxon-name-part>
                      <tp:taxon-name-part taxon-name-part-type="species" reg="meteoricum">meteoricum</tp:taxon-name-part>
                    </tp:taxon-name></italic></bold>
              </td></tr><tr><td rowspan="1" colspan="1">
                <bold>Pairs</bold>
              </td><td rowspan="1" colspan="1">
                <bold><abbrev xmlns:xlink="http://www.w3.org/1999/xlink" xlink:title="long arm" id="ABBRID0EQSAE" xlink:type="simple">LA</abbrev> (µm)</bold>
              </td><td rowspan="1" colspan="1">
                <bold><abbrev xmlns:xlink="http://www.w3.org/1999/xlink" xlink:title="short arm" id="ABBRID0E1SAE" xlink:type="simple">SA</abbrev> (µm)</bold>
              </td><td rowspan="1" colspan="1">
                <bold><abbrev xmlns:xlink="http://www.w3.org/1999/xlink" xlink:title="total absolute length" id="ABBRID0EETAE" xlink:type="simple">TAL</abbrev> (µm)</bold>
              </td><td rowspan="1" colspan="1"><bold><abbrev xmlns:xlink="http://www.w3.org/1999/xlink" xlink:title="total relative length" id="ABBRID0EOTAE" xlink:type="simple">TRL</abbrev></bold>%</td><td rowspan="1" colspan="1">
                <bold><abbrev xmlns:xlink="http://www.w3.org/1999/xlink" xlink:title="arm ratio" id="ABBRID0EXTAE" xlink:type="simple">AR</abbrev></bold>
              </td><td rowspan="1" colspan="1">
                <bold><abbrev xmlns:xlink="http://www.w3.org/1999/xlink" xlink:title="centromeric index" id="ABBRID0EAUAE" xlink:type="simple">CI</abbrev></bold>
              </td><td rowspan="1" colspan="1">
                <bold><abbrev xmlns:xlink="http://www.w3.org/1999/xlink" xlink:title="centromeric asymmetry" id="ABBRID0EJUAE" xlink:type="simple">CA</abbrev></bold>
              </td><td rowspan="1" colspan="1">
                <bold><abbrev xmlns:xlink="http://www.w3.org/1999/xlink" xlink:title="chromosome nomenclature" id="ABBRID0ESUAE" xlink:type="simple">Type</abbrev></bold>
              </td></tr><tr><td rowspan="1" colspan="1">I</td><td rowspan="1" colspan="1">4.05 ± 0.21</td><td rowspan="1" colspan="1">3.23 ± 0.30</td><td rowspan="1" colspan="1">7.27 ± 0.31</td><td rowspan="1" colspan="1">7.78 ± 0.02</td><td rowspan="1" colspan="1">1.26</td><td rowspan="1" colspan="1">44.35</td><td rowspan="1" colspan="1">0.11</td><td rowspan="1" colspan="1">m</td></tr><tr><td rowspan="1" colspan="1">II</td><td rowspan="1" colspan="1">3.87 ± 0.44</td><td rowspan="1" colspan="1">3.06 ± 0.73</td><td rowspan="1" colspan="1">6.94 ± 1.01</td><td rowspan="1" colspan="1">7.42 ± 0.35</td><td rowspan="1" colspan="1">1.26</td><td rowspan="1" colspan="1">44.19</td><td rowspan="1" colspan="1">0.12</td><td rowspan="1" colspan="1">m</td></tr><tr><td rowspan="1" colspan="1">III</td><td rowspan="1" colspan="1">3.79 ± 0.43</td><td rowspan="1" colspan="1">2.74 ± 0.23</td><td rowspan="1" colspan="1">6.53 ± 0.34</td><td rowspan="1" colspan="1">6.99 ± 0.37</td><td rowspan="1" colspan="1">1.38</td><td rowspan="1" colspan="1">41.98</td><td rowspan="1" colspan="1">0.16</td><td rowspan="1" colspan="1">msm</td></tr><tr><td rowspan="1" colspan="1">IV</td><td rowspan="1" colspan="1">4.15 ± 0.16</td><td rowspan="1" colspan="1">1.69 ± 0.11</td><td rowspan="1" colspan="1">6.16 ± 0.27</td><td rowspan="1" colspan="1">6.59 ± 0.29</td><td rowspan="1" colspan="1">2.45</td><td rowspan="1" colspan="1">27.49</td><td rowspan="1" colspan="1">0.42</td><td rowspan="1" colspan="1">sm<sup><abbrev xmlns:xlink="http://www.w3.org/1999/xlink" xlink:title="satellited" id="ABBRID0EIYAE" xlink:type="simple">sat</abbrev></sup></td></tr><tr><td rowspan="1" colspan="1">V</td><td rowspan="1" colspan="1">2.90 ± 0.35</td><td rowspan="1" colspan="1">2.58 ± 0.11</td><td rowspan="1" colspan="1">5.48 ± 0.11</td><td rowspan="1" colspan="1">5.87 ± 0.12</td><td rowspan="1" colspan="1">1.13</td><td rowspan="1" colspan="1">47.06</td><td rowspan="1" colspan="1">0.06</td><td rowspan="1" colspan="1">m<sup><abbrev xmlns:xlink="http://www.w3.org/1999/xlink" xlink:title="satellited" id="ABBRID0EJZAE" xlink:type="simple">sat</abbrev></sup></td></tr><tr><td rowspan="1" colspan="1">VI</td><td rowspan="1" colspan="1">2.90 ± 0.23</td><td rowspan="1" colspan="1">2.50 ± 0.34</td><td rowspan="1" colspan="1">5.40 ± 0.57</td><td rowspan="1" colspan="1">5.78 ± 0.61</td><td rowspan="1" colspan="1">1.16</td><td rowspan="1" colspan="1">46.27</td><td rowspan="1" colspan="1">0.07</td><td rowspan="1" colspan="1">m</td></tr><tr><td rowspan="1" colspan="1">VII</td><td rowspan="1" colspan="1">2.66 ± 0.11</td><td rowspan="1" colspan="1">1.85 ± 0.11</td><td rowspan="1" colspan="1">4.52 ± 0.23</td><td rowspan="1" colspan="1">4.83 ± 0.24</td><td rowspan="1" colspan="1">1.43</td><td rowspan="1" colspan="1">41.07</td><td rowspan="1" colspan="1">0.18</td><td rowspan="1" colspan="1">msm</td></tr><tr><td rowspan="1" colspan="1">VIII</td><td rowspan="1" colspan="1">2.42 ± 0.23</td><td rowspan="1" colspan="1">2.02 ± 0.42</td><td rowspan="1" colspan="1">4.44 ± 0.57</td><td rowspan="1" colspan="1">4.74 ± 0.51</td><td rowspan="1" colspan="1">1.20</td><td rowspan="1" colspan="1">45.45</td><td rowspan="1" colspan="1">0.09</td><td rowspan="1" colspan="1">m</td></tr><tr><td rowspan="1" colspan="9"><bold><abbrev xmlns:xlink="http://www.w3.org/1999/xlink" xlink:title="total chromosome length" id="ABBRID0EG3AE" xlink:type="simple">TCL</abbrev></bold>: 93.48 ± 21.7 µm; <bold><abbrev xmlns:xlink="http://www.w3.org/1999/xlink" xlink:title="mean chromosome length" id="ABBRID0EL3AE" xlink:type="simple">MCL</abbrev></bold>: 5.84 ± 1.06 µm; <bold><abbrev xmlns:xlink="http://www.w3.org/1999/xlink" xlink:title="difference between Long arms and Short arms" id="ABBRID0EQ3AE" xlink:type="simple">d-value</abbrev></bold>: 14.13; <bold><abbrev xmlns:xlink="http://www.w3.org/1999/xlink" xlink:title="difference of relative length" id="ABBRID0EV3AE" xlink:type="simple">DRL</abbrev></bold>%: 3.5; <bold>S</bold>%: 55.31;<bold><abbrev xmlns:xlink="http://www.w3.org/1999/xlink" xlink:title="mean arm ratio" id="ABBRID0E53AE" xlink:type="simple">MAR</abbrev></bold>: 1.36; <bold><abbrev xmlns:xlink="http://www.w3.org/1999/xlink" xlink:title="mean centromeric index" id="ABBRID0ED4AE" xlink:type="simple">MCI</abbrev></bold>: 42.21; <bold><abbrev xmlns:xlink="http://www.w3.org/1999/xlink" xlink:title="coefficient of variation of chromosome length" id="ABBRID0EI4AE" xlink:type="simple">Cv</abbrev><sub>CL</sub></bold>: 18.16; <bold><abbrev xmlns:xlink="http://www.w3.org/1999/xlink" xlink:title="coefficient of variation of chromosome length" id="ABBRID0EO4AE" xlink:type="simple">Cv</abbrev><sub><abbrev xmlns:xlink="http://www.w3.org/1999/xlink" xlink:title="centromeric index" id="ABBRID0ES4AE" xlink:type="simple">CI</abbrev></sub></bold>: 14.48; <bold>M<sub><abbrev xmlns:xlink="http://www.w3.org/1999/xlink" xlink:title="centromeric asymmetry" id="ABBRID0EZ4AE" xlink:type="simple">CA</abbrev></sub></bold>: 15.21</td></tr></tbody></table><table-wrap-foot><fn><p><bold>Abbreviations</bold>: <abbrev xmlns:xlink="http://www.w3.org/1999/xlink" xlink:title="long arm" id="ABBRID0E64AE" xlink:type="simple">LA</abbrev> = long arm; <abbrev xmlns:xlink="http://www.w3.org/1999/xlink" xlink:title="short arm" id="ABBRID0ED5AE" xlink:type="simple">SA</abbrev> = short arm; <abbrev xmlns:xlink="http://www.w3.org/1999/xlink" xlink:title="total absolute length" id="ABBRID0EH5AE" xlink:type="simple">TAL</abbrev> = total absolute length; <abbrev xmlns:xlink="http://www.w3.org/1999/xlink" xlink:title="total relative length" id="ABBRID0EL5AE" xlink:type="simple">TRL</abbrev> = total relative length; <abbrev xmlns:xlink="http://www.w3.org/1999/xlink" xlink:title="arm ratio" id="ABBRID0EP5AE" xlink:type="simple">AR</abbrev> = arm ratio; <abbrev xmlns:xlink="http://www.w3.org/1999/xlink" xlink:title="centromeric index" id="ABBRID0ET5AE" xlink:type="simple">CI</abbrev> = centromeric index; <abbrev xmlns:xlink="http://www.w3.org/1999/xlink" xlink:title="centromeric asymmetry" id="ABBRID0EX5AE" xlink:type="simple">CA</abbrev> = centromeric asymmetry; <abbrev xmlns:xlink="http://www.w3.org/1999/xlink" xlink:title="chromosome nomenclature" id="ABBRID0E25AE" xlink:type="simple">Type</abbrev>=chromosome nomenclature; <abbrev xmlns:xlink="http://www.w3.org/1999/xlink" xlink:title="satellited" id="ABBRID0E65AE" xlink:type="simple">sat</abbrev> = satellited; <abbrev xmlns:xlink="http://www.w3.org/1999/xlink" xlink:title="total chromosome length" id="ABBRID0ED6AE" xlink:type="simple">TCL</abbrev> = total chromosome length; <abbrev xmlns:xlink="http://www.w3.org/1999/xlink" xlink:title="mean chromosome length" id="ABBRID0EH6AE" xlink:type="simple">MCL</abbrev> = mean chromosome length; <abbrev xmlns:xlink="http://www.w3.org/1999/xlink" xlink:title="difference between Long arms and Short arms" id="ABBRID0EL6AE" xlink:type="simple">d-value</abbrev> = difference between Long arms and Short arms; <abbrev xmlns:xlink="http://www.w3.org/1999/xlink" xlink:title="difference of relative length" id="ABBRID0EP6AE" xlink:type="simple">DRL%</abbrev> = difference of relative length; <abbrev xmlns:xlink="http://www.w3.org/1999/xlink" xlink:title="Relative length of shortest chromosome" id="ABBRID0ET6AE" xlink:type="simple">S%</abbrev> = Relative length of shortest chromosome; <abbrev xmlns:xlink="http://www.w3.org/1999/xlink" xlink:title="mean arm ratio" id="ABBRID0EX6AE" xlink:type="simple">MAR</abbrev> = mean arm ratio; <abbrev xmlns:xlink="http://www.w3.org/1999/xlink" xlink:title="mean centromeric index" id="ABBRID0E26AE" xlink:type="simple">MCI</abbrev> = mean centromeric index; <abbrev xmlns:xlink="http://www.w3.org/1999/xlink" xlink:title="coefficient of variation of chromosome length" id="ABBRID0EAAAG" xlink:type="simple">Cv</abbrev><sub>CL</sub> = coefficient of variation of chromosome length; <abbrev xmlns:xlink="http://www.w3.org/1999/xlink" xlink:title="coefficient of variation of chromosome length" id="ABBRID0EFAAG" xlink:type="simple">Cv</abbrev><sub><abbrev xmlns:xlink="http://www.w3.org/1999/xlink" xlink:title="centromeric index" id="ABBRID0EJAAG" xlink:type="simple">CI</abbrev></sub> = coefficient of variation of centromeric index; <abbrev xmlns:xlink="http://www.w3.org/1999/xlink" xlink:title="mean centromeric asymmetry" id="ABBRID0ENAAG" xlink:type="simple">MCA</abbrev> = mean centromeric asymmetry.
   					</p></fn></table-wrap-foot></table-wrap><table-wrap id="T1" position="float" orientation="portrait"><label>Table 1.</label><caption><p>Main diacritic features of <italic><tp:taxon-name><tp:taxon-name-part taxon-name-part-type="genus" reg="Allium">Allium</tp:taxon-name-part><tp:taxon-name-part taxon-name-part-type="species" reg="albanicum">albanicum</tp:taxon-name-part></tp:taxon-name></italic> and <italic><tp:taxon-name><tp:taxon-name-part taxon-name-part-type="genus" reg="Allium">A.</tp:taxon-name-part><tp:taxon-name-part taxon-name-part-type="species" reg="meteoricum">meteoricum</tp:taxon-name-part></tp:taxon-name></italic>.</p></caption><table id="TID0ESIAI" rules="all"><tbody><tr><th rowspan="1" colspan="1">Characters</th><th rowspan="1" colspan="1">
                <italic><tp:taxon-name>
                    <tp:taxon-name-part taxon-name-part-type="genus" reg="Allium">A.</tp:taxon-name-part>
                    <tp:taxon-name-part taxon-name-part-type="species" reg="albanicum">albanicum</tp:taxon-name-part>
                  </tp:taxon-name></italic>
              </th><th rowspan="1" colspan="1">
                <italic><tp:taxon-name>
                    <tp:taxon-name-part taxon-name-part-type="genus" reg="Allium">A.</tp:taxon-name-part>
                    <tp:taxon-name-part taxon-name-part-type="species" reg="meteoricum">meteoricum</tp:taxon-name-part>
                  </tp:taxon-name></italic>
              </th></tr><tr><td rowspan="1" colspan="1">Bulb size (mm)</td><td rowspan="1" colspan="1">8–10 × 5–10</td><td rowspan="1" colspan="1">10–14 × 8–12</td></tr><tr><td rowspan="1" colspan="1">Bulb outer coat colour</td><td rowspan="1" colspan="1">brownish</td><td rowspan="1" colspan="1">blackish-brown</td></tr><tr><td rowspan="1" colspan="1">Stem height (cm)</td><td rowspan="1" colspan="1">14–28(-30)</td><td rowspan="1" colspan="1">10–25</td></tr><tr><td rowspan="1" colspan="1">Stem diameter (mm)</td><td rowspan="1" colspan="1">1</td><td rowspan="1" colspan="1">1–1.2</td></tr><tr><td rowspan="1" colspan="1">Stem coverage by leaf sheaths</td><td rowspan="1" colspan="1">1/4</td><td rowspan="1" colspan="1">1/2</td></tr><tr><td rowspan="1" colspan="1">Leaf number</td><td rowspan="1" colspan="1">3</td><td rowspan="1" colspan="1">3–4</td></tr><tr><td rowspan="1" colspan="1">Leaf length (cm)</td><td rowspan="1" colspan="1">up to 10</td><td rowspan="1" colspan="1">up to 12</td></tr><tr><td rowspan="1" colspan="1">Spathe valves length (mm)</td><td rowspan="1" colspan="1">subequal, 8–12</td><td rowspan="1" colspan="1">unequal, 7–11</td></tr><tr><td rowspan="1" colspan="1">Spathe valve appendage length (mm)</td><td rowspan="1" colspan="1">1–2.5</td><td rowspan="1" colspan="1">1–4</td></tr><tr><td rowspan="1" colspan="1">Spathe valves arrangement</td><td rowspan="1" colspan="1">fused up to 1/2</td><td rowspan="1" colspan="1">free</td></tr><tr><td rowspan="1" colspan="1">Larger spathe valve nerves (no.)</td><td rowspan="1" colspan="1">3–5</td><td rowspan="1" colspan="1">5</td></tr><tr><td rowspan="1" colspan="1">Smaller spathe valve nerves (no.)</td><td rowspan="1" colspan="1">3</td><td rowspan="1" colspan="1">3–5</td></tr><tr><td rowspan="1" colspan="1">Pedicel length (mm)</td><td rowspan="1" colspan="1">6–25</td><td rowspan="1" colspan="1">6–15</td></tr><tr><td rowspan="1" colspan="1">Tepal colour</td><td rowspan="1" colspan="1">white tinged with pink</td><td rowspan="1" colspan="1">purplish-pink</td></tr><tr><td rowspan="1" colspan="1">Tepal midvein colour</td><td rowspan="1" colspan="1">greenish-purple</td><td rowspan="1" colspan="1">purplish</td></tr><tr><td rowspan="1" colspan="1">Tepal length (mm)</td><td rowspan="1" colspan="1">5.5–6.5</td><td rowspan="1" colspan="1">6–7.5</td></tr><tr><td rowspan="1" colspan="1">Tepal apex</td><td rowspan="1" colspan="1">eroded</td><td rowspan="1" colspan="1">rounded</td></tr><tr><td rowspan="1" colspan="1">Stamen filament colour</td><td rowspan="1" colspan="1">yellowish above, white below</td><td rowspan="1" colspan="1">white</td></tr><tr><td rowspan="1" colspan="1">Outer stamen filament length (mm)</td><td rowspan="1" colspan="1">1.7–2.1</td><td rowspan="1" colspan="1">2.7–3.3</td></tr><tr><td rowspan="1" colspan="1">Inner stamen filament length (mm)</td><td rowspan="1" colspan="1">2.5–3.2</td><td rowspan="1" colspan="1">3.5–4</td></tr><tr><td rowspan="1" colspan="1">Anther colour</td><td rowspan="1" colspan="1">greenish-pale yellow</td><td rowspan="1" colspan="1">yellow</td></tr><tr><td rowspan="1" colspan="1">Anther apex</td><td rowspan="1" colspan="1">rounded</td><td rowspan="1" colspan="1">apiculate</td></tr><tr><td rowspan="1" colspan="1">Annulus height (mm)</td><td rowspan="1" colspan="1">0.5–0.6</td><td rowspan="1" colspan="1">0.7–0.9</td></tr><tr><td rowspan="1" colspan="1">Ovary colour</td><td rowspan="1" colspan="1">yellow</td><td rowspan="1" colspan="1">green</td></tr><tr><td rowspan="1" colspan="1">Ovary apex</td><td rowspan="1" colspan="1">slightly wrinkled</td><td rowspan="1" colspan="1">smooth</td></tr><tr><td rowspan="1" colspan="1">Ovary nectariferous pores height</td><td rowspan="1" colspan="1">about 1/2 ovary</td><td rowspan="1" colspan="1">about 1/4 ovary</td></tr><tr><td rowspan="1" colspan="1">Style length (mm)</td><td rowspan="1" colspan="1">2.7–2.8</td><td rowspan="1" colspan="1">1.5–2</td></tr><tr><td rowspan="1" colspan="1">Capsule length (mm)</td><td rowspan="1" colspan="1">4–4.5</td><td rowspan="1" colspan="1">3–3.5</td></tr><tr><td rowspan="1" colspan="1">Capsule shape</td><td rowspan="1" colspan="1">subglobose-obovate</td><td rowspan="1" colspan="1">subglobose</td></tr><tr><td rowspan="1" colspan="1">Seed size (mm)</td><td rowspan="1" colspan="1">3.5–4.0 × 2.4–2.5</td><td rowspan="1" colspan="1">2.2–2.5 × 1.9–2.0</td></tr></tbody></table></table-wrap></tp:treatment-sec><ref-list><ref id="B62"><mixed-citation xmlns:xlink="http://www.w3.org/1999/xlink" xlink:type="simple"><person-group><name name-style="western"><surname>Tzanoudakis</surname><given-names>D</given-names></name></person-group> (<year>1983</year>) <article-title>Karyotypes of ten taxa of <tp:taxon-name><tp:taxon-name-part taxon-name-part-type="genus">Allium</tp:taxon-name-part><tp:taxon-name-part taxon-name-part-type="infraspecific-rank">section</tp:taxon-name-part><tp:taxon-name-part taxon-name-part-type="section">Scorodon</tp:taxon-name-part></tp:taxon-name> from Greece.</article-title><source>Caryologia</source><volume>36</volume>(<issue>3</issue>): <fpage>259</fpage>–<lpage>284</lpage>. <ext-link xlink:type="simple" ext-link-type="doi" xlink:href="10.1080/00087114.1983.10797667">https://doi.org/10.1080/00087114.1983.10797667</ext-link></mixed-citation></ref><ref id="B19"><mixed-citation xmlns:xlink="http://www.w3.org/1999/xlink" xlink:type="simple"><person-group><name name-style="western"><surname>Brullo</surname><given-names>S</given-names></name><name name-style="western"><surname>Guglielmo</surname><given-names>A</given-names></name><name name-style="western"><surname>Pavone</surname><given-names>P</given-names></name><name name-style="western"><surname>Salmeri</surname><given-names>C</given-names></name></person-group> (<year>2001</year>) <article-title>Cytotaxonomical notes on some rare endemic species of <italic><tp:taxon-name><tp:taxon-name-part taxon-name-part-type="genus">Allium</tp:taxon-name-part></tp:taxon-name></italic> (<tp:taxon-name><tp:taxon-name-part taxon-name-part-type="family">Alliaceae</tp:taxon-name-part></tp:taxon-name>) from Greece.</article-title><source>Caryologia</source><volume>54</volume>(<issue>1</issue>): <fpage>37</fpage>–<lpage>57</lpage>. <ext-link xlink:type="simple" ext-link-type="doi" xlink:href="10.1080/00087114.2001.10589212">https://doi.org/10.1080/00087114.2001.10589212</ext-link></mixed-citation></ref><ref id="B51"><mixed-citation xmlns:xlink="http://www.w3.org/1999/xlink" xlink:type="simple"><person-group><name name-style="western"><surname>Pastor</surname><given-names>J</given-names></name></person-group> (<year>1981</year>) <article-title>Contribuciòn al estudio de las semillas de las especies de <italic><tp:taxon-name><tp:taxon-name-part taxon-name-part-type="genus">Allium</tp:taxon-name-part></tp:taxon-name></italic> de la Peninsula Ibèricae islas Baleares.</article-title><source>Lagascalia</source><volume>10</volume>: <fpage>207</fpage>–<lpage>216</lpage>.</mixed-citation></ref><ref id="B32"><mixed-citation xmlns:xlink="http://www.w3.org/1999/xlink" xlink:type="simple"><person-group><name name-style="western"><surname>Češmedžiev</surname><given-names>I</given-names></name><name name-style="western"><surname>Terzijski</surname><given-names>D</given-names></name></person-group> (<year>1997</year>) <article-title>A scanning electron microscopic study of the spermoderm in <tp:taxon-name><tp:taxon-name-part taxon-name-part-type="genus">Allium</tp:taxon-name-part><tp:taxon-name-part taxon-name-part-type="infraspecific-rank">subg.</tp:taxon-name-part><tp:taxon-name-part taxon-name-part-type="subgenus">Codonoprasum</tp:taxon-name-part></tp:taxon-name> (<tp:taxon-name><tp:taxon-name-part taxon-name-part-type="family">Alliaceae</tp:taxon-name-part></tp:taxon-name>).</article-title><source>Bocconea</source><volume>5</volume>: <fpage>755</fpage>–<lpage>758</lpage>.</mixed-citation></ref><ref id="B36"><mixed-citation xmlns:xlink="http://www.w3.org/1999/xlink" xlink:type="simple"><person-group><name name-style="western"><surname>Fritsch</surname><given-names>RM</given-names></name><name name-style="western"><surname>Kruse</surname><given-names>J</given-names></name><name name-style="western"><surname>Adler</surname><given-names>K</given-names></name><name name-style="western"><surname>Rutten</surname><given-names>T</given-names></name></person-group> (<year>2006a</year>) <article-title>Testa sculptures in <tp:taxon-name><tp:taxon-name-part taxon-name-part-type="genus">Allium</tp:taxon-name-part><tp:taxon-name-part taxon-name-part-type="authority">L.</tp:taxon-name-part><tp:taxon-name-part taxon-name-part-type="infraspecific-rank">subg.</tp:taxon-name-part><tp:taxon-name-part taxon-name-part-type="subgenus">Melanocrommyum</tp:taxon-name-part></tp:taxon-name> (Webb. &amp; Berthel.) Rouy (<tp:taxon-name><tp:taxon-name-part taxon-name-part-type="family">Alliaceae</tp:taxon-name-part></tp:taxon-name>).</article-title><source>Feddes Repertorium</source><volume>117</volume>(<issue>3–4</issue>): <fpage>250</fpage>–<lpage>263</lpage>. <ext-link xlink:type="simple" ext-link-type="doi" xlink:href="10.1002/fedr.200611094">https://doi.org/10.1002/fedr.200611094</ext-link></mixed-citation></ref><ref id="B48"><mixed-citation xmlns:xlink="http://www.w3.org/1999/xlink" xlink:type="simple"><person-group><name name-style="western"><surname>Neshati</surname><given-names>F</given-names></name><name name-style="western"><surname>Fritsch</surname><given-names>RM</given-names></name></person-group> (<year>2009</year>) <article-title>Seed characters and testa sculptures of some Iranian <italic><tp:taxon-name><tp:taxon-name-part taxon-name-part-type="genus">Allium</tp:taxon-name-part></tp:taxon-name></italic> L. species (<tp:taxon-name><tp:taxon-name-part taxon-name-part-type="family">Alliaceae</tp:taxon-name-part></tp:taxon-name>).</article-title><source>Feddes Repertorium</source><volume>120</volume>(<issue>5–6</issue>): <fpage>322</fpage>–<lpage>332</lpage>. <ext-link xlink:type="simple" ext-link-type="doi" xlink:href="10.1002/fedr.200911112">https://doi.org/10.1002/fedr.200911112</ext-link></mixed-citation></ref><ref id="B31"><mixed-citation xmlns:xlink="http://www.w3.org/1999/xlink" xlink:type="simple"><person-group><name name-style="western"><surname>Celep</surname><given-names>F</given-names></name><name name-style="western"><surname>Koyuncu</surname><given-names>M</given-names></name><name name-style="western"><surname>Fritsch</surname><given-names>RM</given-names></name><name name-style="western"><surname>Kahraman</surname><given-names>A</given-names></name><name name-style="western"><surname>Dogan</surname><given-names>M</given-names></name></person-group> (<year>2012</year>) <article-title>Taxonomic importance of seed morphology in <italic><tp:taxon-name><tp:taxon-name-part taxon-name-part-type="genus">Allium</tp:taxon-name-part></tp:taxon-name></italic> (<tp:taxon-name><tp:taxon-name-part taxon-name-part-type="family">Amaryllidaceae</tp:taxon-name-part></tp:taxon-name>).</article-title><source>Systematic Botany</source><volume>37</volume>(<issue>4</issue>): <fpage>893</fpage>–<lpage>912</lpage>. <ext-link xlink:type="simple" ext-link-type="doi" xlink:href="10.1600/036364412X656563">https://doi.org/10.1600/036364412X656563</ext-link></mixed-citation></ref><ref id="B57"><mixed-citation xmlns:xlink="http://www.w3.org/1999/xlink" xlink:type="simple"><person-group><name name-style="western"><surname>Salmeri</surname><given-names>C</given-names></name><name name-style="western"><surname>Brullo</surname><given-names>C</given-names></name><name name-style="western"><surname>Brullo</surname><given-names>S</given-names></name><name name-style="western"><surname>Giusso del Galdo</surname><given-names>G</given-names></name><name name-style="western"><surname>Moysiyenko</surname><given-names>II</given-names></name></person-group> (<year>2016</year>) <article-title>What is <italic><tp:taxon-name><tp:taxon-name-part taxon-name-part-type="genus">Allium</tp:taxon-name-part><tp:taxon-name-part taxon-name-part-type="species">paniculatum</tp:taxon-name-part></tp:taxon-name></italic> L.? Establishing taxonomic and molecular phylogenetic relationships within <tp:taxon-name><tp:taxon-name-part taxon-name-part-type="genus">A.</tp:taxon-name-part><tp:taxon-name-part taxon-name-part-type="infraspecific-rank">sect.</tp:taxon-name-part><tp:taxon-name-part taxon-name-part-type="section">Codonoprasum</tp:taxon-name-part></tp:taxon-name> Rchb.</article-title><source>Journal of Systematics and Evolution</source><volume>54</volume>(<issue>2</issue>): <fpage>123</fpage>–<lpage>135</lpage>. <ext-link xlink:type="simple" ext-link-type="doi" xlink:href="10.1111/jse.12170">https://doi.org/10.1111/jse.12170</ext-link></mixed-citation></ref><ref id="B46"><mixed-citation xmlns:xlink="http://www.w3.org/1999/xlink" xlink:type="simple"><person-group><name name-style="western"><surname>Lin</surname><given-names>CY</given-names></name><name name-style="western"><surname>Tan</surname><given-names>DY</given-names></name></person-group> (<year>2017</year>) <article-title>Seed testa micromorphology of thirty-eight species of <italic><tp:taxon-name><tp:taxon-name-part taxon-name-part-type="genus">Allium</tp:taxon-name-part></tp:taxon-name></italic> (<tp:taxon-name><tp:taxon-name-part taxon-name-part-type="family">Amaryllidaceae</tp:taxon-name-part></tp:taxon-name>) from central Asia, and its taxonomic implications.</article-title><source>Nordic Journal of Botany</source><volume>35</volume>(<issue>2</issue>): <fpage>189</fpage>–<lpage>200</lpage>. <ext-link xlink:type="simple" ext-link-type="doi" xlink:href="10.1111/njb.01259">https://doi.org/10.1111/njb.01259</ext-link></mixed-citation></ref><ref id="B50"><mixed-citation xmlns:xlink="http://www.w3.org/1999/xlink" xlink:type="simple"><person-group><name name-style="western"><surname>Özhatay</surname><given-names>O</given-names></name><name name-style="western"><surname>Koçyiğit</surname><given-names>M</given-names></name><name name-style="western"><surname>Brullo</surname><given-names>S</given-names></name><name name-style="western"><surname>Salmeri</surname><given-names>S</given-names></name></person-group> (<year>2018</year>) <article-title><italic><tp:taxon-name><tp:taxon-name-part taxon-name-part-type="genus">Allium</tp:taxon-name-part><tp:taxon-name-part taxon-name-part-type="species">istanbulense</tp:taxon-name-part></tp:taxon-name></italic> (<tp:taxon-name><tp:taxon-name-part taxon-name-part-type="family">Amaryllidaceae</tp:taxon-name-part></tp:taxon-name>), a new autumnal species of Sect. <tp:taxon-name><tp:taxon-name-part taxon-name-part-type="section">Codonoprasum</tp:taxon-name-part></tp:taxon-name> from Turkey and its taxonomic position among allied species.</article-title><source>Phytotaxa</source><volume>334</volume>(<issue>2</issue>): <fpage>152</fpage>–<lpage>166</lpage>. <ext-link xlink:type="simple" ext-link-type="doi" xlink:href="10.11646/phytotaxa.334.2.5">https://doi.org/10.11646/phytotaxa.334.2.5</ext-link></mixed-citation></ref><ref id="B30"><mixed-citation xmlns:xlink="http://www.w3.org/1999/xlink" xlink:type="simple"><person-group><name name-style="western"><surname>Brullo</surname><given-names>S</given-names></name><name name-style="western"><surname>Brullo</surname><given-names>C</given-names></name><name name-style="western"><surname>Cambria</surname><given-names>S</given-names></name><name name-style="western"><surname>Salmeri</surname><given-names>C</given-names></name></person-group> (<year>2018</year>) Cytotaxonomic investigations on <italic><tp:taxon-name><tp:taxon-name-part taxon-name-part-type="genus">Allium</tp:taxon-name-part><tp:taxon-name-part taxon-name-part-type="species">valdecallosum</tp:taxon-name-part></tp:taxon-name></italic> Maire &amp; Weiller (<tp:taxon-name><tp:taxon-name-part taxon-name-part-type="family">Amaryllidaceae</tp:taxon-name-part></tp:taxon-name>), a critical species endemic to Morocco. Nordic Journal of Botany 36(12): e02097. <ext-link xlink:type="simple" ext-link-type="doi" xlink:href="10.1111/njb.02097">https://doi.org/10.1111/njb.02097</ext-link></mixed-citation></ref><ref id="B55"><mixed-citation xmlns:xlink="http://www.w3.org/1999/xlink" xlink:type="simple"><person-group><name name-style="western"><surname>Pils</surname><given-names>G</given-names></name></person-group> (<year>2016</year>) <source>Illustrated Flora of Albania.</source><publisher-name>Christian Theiss GmbH</publisher-name>, <publisher-loc>St. Stefan Austria</publisher-loc>, <size units="page">576 pp</size>.</mixed-citation></ref><ref id="B1"><mixed-citation xmlns:xlink="http://www.w3.org/1999/xlink" xlink:type="simple"><person-group><name name-style="western"><surname>Barina</surname><given-names>Z</given-names></name></person-group> (<year>2017</year>) <source>Distribution Atlas of Vascular Plants in Albania.</source><publisher-name>Hungarian Natural History Museum</publisher-name>, <publisher-loc>Budapest</publisher-loc>, <size units="page">492 pp</size>.</mixed-citation></ref><ref id="B33"><mixed-citation xmlns:xlink="http://www.w3.org/1999/xlink" xlink:type="simple"><person-group><name name-style="western"><surname>Dimopoulos</surname><given-names>P</given-names></name><name name-style="western"><surname>Raus</surname><given-names>T</given-names></name><name name-style="western"><surname>Bergmeier</surname><given-names>E</given-names></name><name name-style="western"><surname>Costantinidis</surname><given-names>T</given-names></name><name name-style="western"><surname>Iatrou</surname><given-names>G</given-names></name><name name-style="western"><surname>Kokkini</surname><given-names>S</given-names></name><name name-style="western"><surname>Strid</surname><given-names>A</given-names></name><name name-style="western"><surname>Tzanoudakis</surname><given-names>D</given-names></name></person-group> (<year>2013</year>) <article-title>Vascular Plants of Greece. An annotated checklist.</article-title><source>Englera</source><volume>31</volume>: <fpage>1</fpage>–<lpage>372</lpage>.</mixed-citation></ref><ref id="B41"><mixed-citation xmlns:xlink="http://www.w3.org/1999/xlink" xlink:type="simple"><person-group><name name-style="western"><surname>Hayek</surname><given-names>A</given-names></name></person-group> (<year>1932</year>) <article-title>Prodromus Florae Peninsulae Balcanicae. Feddes Repertorium.</article-title><source>Beiheft</source><volume>30</volume>(<issue>3</issue>): <fpage>1</fpage>–<lpage>238</lpage>.</mixed-citation></ref><ref id="B8"><mixed-citation xmlns:xlink="http://www.w3.org/1999/xlink" xlink:type="simple"><person-group><name name-style="western"><surname>Bornmüller</surname><given-names>J</given-names></name></person-group> (<year>1933</year>) <article-title>Zur Flora von Montenegro, Albanien und Mazedonien.</article-title><source>Magyar Botanicai Lapok</source><volume>32</volume>(<issue>1–6</issue>): <fpage>119</fpage>–<lpage>142</lpage>. <ext-link xlink:type="simple" ext-link-type="doi" xlink:href="10.1080/00837792.1983.10670260">https://doi.org/10.1080/00837792.1983.10670260</ext-link></mixed-citation></ref><ref id="B58"><mixed-citation xmlns:xlink="http://www.w3.org/1999/xlink" xlink:type="simple"><person-group><name name-style="western"><surname>Stearn</surname><given-names>WT</given-names></name></person-group> (<year>1978</year>) <article-title>European species of <italic><tp:taxon-name><tp:taxon-name-part taxon-name-part-type="genus">Allium</tp:taxon-name-part></tp:taxon-name></italic> and allied species of <tp:taxon-name><tp:taxon-name-part taxon-name-part-type="family">Alliaceae</tp:taxon-name-part></tp:taxon-name>: A synonymic enumeration.</article-title><source>Annales Musei Goulandris</source><volume>4</volume>: <fpage>83</fpage>–<lpage>198</lpage>.</mixed-citation></ref><ref id="B59"><mixed-citation xmlns:xlink="http://www.w3.org/1999/xlink" xlink:type="simple"><person-group><name name-style="western"><surname>Stearn</surname><given-names>WT</given-names></name></person-group> (<year>1980</year>) <article-title><italic><tp:taxon-name><tp:taxon-name-part taxon-name-part-type="genus">Allium</tp:taxon-name-part></tp:taxon-name></italic> L.</article-title> In: <person-group><name name-style="western"><surname>Tutin</surname><given-names>TG</given-names></name><name name-style="western"><surname>Heywood</surname><given-names>VH</given-names></name><name name-style="western"><surname>Burges</surname><given-names>NA</given-names></name><name name-style="western"><surname>Valentine</surname><given-names>DH</given-names></name><name name-style="western"><surname>Walters</surname><given-names>SM</given-names></name><name name-style="western"><surname>Webb</surname><given-names>DA</given-names></name></person-group> (<role>Eds</role>) <issue-title>Flora Europaea.</issue-title><source>Cambridge University Press, Cambridge, vol. 5</source>, <fpage>49</fpage>–<lpage>69</lpage>.</mixed-citation></ref><ref id="B47"><mixed-citation xmlns:xlink="http://www.w3.org/1999/xlink" xlink:type="simple"><person-group><name name-style="western"><surname>Meyer</surname><given-names>FK</given-names></name></person-group> (<year>2011</year>) Beiträge zur Flora von Albanien. Haussknechtia (Beiheft 15): 1–220.</mixed-citation></ref><ref id="B65"><mixed-citation xmlns:xlink="http://www.w3.org/1999/xlink" xlink:type="simple"><person-group><name name-style="western"><surname>Vangjeli</surname><given-names>J</given-names></name></person-group> (<year>2015</year>) <source>Excursion flora of Albania.</source><publisher-name>Koeltz Scientific Books</publisher-name>, <publisher-loc>Königstein</publisher-loc>, <size units="page">661 pp</size>.</mixed-citation></ref><ref id="B64"><mixed-citation xmlns:xlink="http://www.w3.org/1999/xlink" xlink:type="simple"><person-group><name name-style="western"><surname>Tzanoudakis</surname><given-names>D</given-names></name><name name-style="western"><surname>Vosa</surname><given-names>CG</given-names></name></person-group> (<year>1988</year>) <article-title>The cytogeographical distribution pattern of <italic><tp:taxon-name><tp:taxon-name-part taxon-name-part-type="genus">Allium</tp:taxon-name-part></tp:taxon-name></italic> (<tp:taxon-name><tp:taxon-name-part taxon-name-part-type="family">Alliaceae</tp:taxon-name-part></tp:taxon-name>) in the Greek Peninsula and Islands.</article-title><source>Plant Systematics and Evolution</source><volume>159</volume>(<issue>3–4</issue>): <fpage>193</fpage>–<lpage>215</lpage>. <ext-link xlink:type="simple" ext-link-type="doi" xlink:href="10.1007/BF00935972">https://doi.org/10.1007/BF00935972</ext-link></mixed-citation></ref><ref id="B35"><mixed-citation xmlns:xlink="http://www.w3.org/1999/xlink" xlink:type="simple"><person-group><name name-style="western"><surname>Fritsch</surname><given-names>RM</given-names></name><name name-style="western"><surname>Friesen</surname><given-names>N</given-names></name></person-group> (<year>2002</year>) <article-title>Evolution, domestication, and taxonomy.</article-title> In: <person-group><name name-style="western"><surname>Rabinowitch</surname><given-names>HD</given-names></name><name name-style="western"><surname>Currah</surname><given-names>L</given-names></name></person-group> (<role>Eds</role>) <issue-title>Allium Crop Science: Recent Advances.</issue-title><source>CABI Publishing, Wallinford</source>, <fpage>5</fpage>–<lpage>30</lpage>. <ext-link xlink:type="simple" ext-link-type="doi" xlink:href="10.1079/9780851995106.0005">https://doi.org/10.1079/9780851995106.0005</ext-link></mixed-citation></ref><ref id="B34"><mixed-citation xmlns:xlink="http://www.w3.org/1999/xlink" xlink:type="simple"><person-group><name name-style="western"><surname>Friesen</surname><given-names>N</given-names></name><name name-style="western"><surname>Fritsch</surname><given-names>RM</given-names></name><name name-style="western"><surname>Blattner</surname><given-names>FR</given-names></name></person-group> (<year>2006</year>) <article-title>Phylogeny and new intrageneric classification of <italic><tp:taxon-name><tp:taxon-name-part taxon-name-part-type="genus">Allium</tp:taxon-name-part></tp:taxon-name></italic> L. (<tp:taxon-name><tp:taxon-name-part taxon-name-part-type="family">Alliaceae</tp:taxon-name-part></tp:taxon-name>) based on nuclear rDNA ITS sequences.</article-title><source>Aliso</source><volume>22</volume>(<issue>1</issue>): <fpage>372</fpage>–<lpage>395</lpage>. <ext-link xlink:type="simple" ext-link-type="doi" xlink:href="10.5642/aliso.20062201.31">https://doi.org/10.5642/aliso.20062201.31</ext-link></mixed-citation></ref><ref id="B49"><mixed-citation xmlns:xlink="http://www.w3.org/1999/xlink" xlink:type="simple"><person-group><name name-style="western"><surname>Nguyen</surname><given-names>NH</given-names></name><name name-style="western"><surname>Driscoll</surname><given-names>HE</given-names></name><name name-style="western"><surname>Specht</surname><given-names>CD</given-names></name></person-group> (<year>2008</year>) <article-title>A molecular phylogeny of the wild onions (<italic><tp:taxon-name><tp:taxon-name-part taxon-name-part-type="genus">Allium</tp:taxon-name-part></tp:taxon-name></italic>; <tp:taxon-name><tp:taxon-name-part taxon-name-part-type="family">Alliaceae</tp:taxon-name-part></tp:taxon-name>) with a focus on the western North American center of diversity.</article-title><source>Molecular Phylogeny Evolution</source><volume>47</volume>: <fpage>1157</fpage>–<lpage>1172</lpage>. <ext-link xlink:type="simple" ext-link-type="doi" xlink:href="10.1016/j.ympev.2007.12.006">https://doi.org/10.1016/j.ympev.2007.12.006</ext-link></mixed-citation></ref><ref id="B42"><mixed-citation xmlns:xlink="http://www.w3.org/1999/xlink" xlink:type="simple"><person-group><name name-style="western"><surname>Hirschegger</surname><given-names>P</given-names></name><name name-style="western"><surname>Jakse</surname><given-names>J</given-names></name><name name-style="western"><surname>Trontelj</surname><given-names>P</given-names></name><name name-style="western"><surname>Bohanec</surname><given-names>B</given-names></name></person-group> (<year>2010</year>) <article-title>Origins of <italic><tp:taxon-name><tp:taxon-name-part taxon-name-part-type="genus">Allium</tp:taxon-name-part><tp:taxon-name-part taxon-name-part-type="species">ampeloprasum</tp:taxon-name-part></tp:taxon-name></italic> horticultural groups and a molecular phylogeny of the section <tp:taxon-name><tp:taxon-name-part taxon-name-part-type="section">Allium</tp:taxon-name-part></tp:taxon-name> (<tp:taxon-name><tp:taxon-name-part taxon-name-part-type="genus">Allium</tp:taxon-name-part></tp:taxon-name>: <tp:taxon-name><tp:taxon-name-part taxon-name-part-type="family">Alliaceae</tp:taxon-name-part></tp:taxon-name>).</article-title><source>Molecular Phylogenetics and Evolution</source><volume>54</volume>(<issue>2</issue>): <fpage>488</fpage>–<lpage>497</lpage>. <ext-link xlink:type="simple" ext-link-type="doi" xlink:href="10.1016/j.ympev.2009.08.030">https://doi.org/10.1016/j.ympev.2009.08.030</ext-link></mixed-citation></ref><ref id="B45"><mixed-citation xmlns:xlink="http://www.w3.org/1999/xlink" xlink:type="simple"><person-group><name name-style="western"><surname>Li</surname><given-names>QQ</given-names></name><name name-style="western"><surname>Zhou</surname><given-names>SD</given-names></name><name name-style="western"><surname>He</surname><given-names>XJ</given-names></name><name name-style="western"><surname>Yu</surname><given-names>Y</given-names></name><name name-style="western"><surname>Zhang</surname><given-names>YC</given-names></name><name name-style="western"><surname>Wei</surname><given-names>XQ</given-names></name></person-group> (<year>2010</year>) <article-title>Phylogeny and biogeography of <italic><tp:taxon-name><tp:taxon-name-part taxon-name-part-type="genus">Allium</tp:taxon-name-part></tp:taxon-name></italic> (<tp:taxon-name><tp:taxon-name-part taxon-name-part-type="family">Amaryllidaceae</tp:taxon-name-part></tp:taxon-name>: <tp:taxon-name><tp:taxon-name-part taxon-name-part-type="tribe">Allieae</tp:taxon-name-part></tp:taxon-name>) based on nuclear ribosomal internal transcribed spacer and chloroplast rps16 sequences, focusing on the inclusion of species endemic to China.</article-title><source>Annals of Botany</source><volume>106</volume>(<issue>5</issue>): <fpage>709</fpage>–<lpage>733</lpage>. <ext-link xlink:type="simple" ext-link-type="doi" xlink:href="10.1093/aob/mcq177">https://doi.org/10.1093/aob/mcq177</ext-link></mixed-citation></ref><ref id="B37"><mixed-citation xmlns:xlink="http://www.w3.org/1999/xlink" xlink:type="simple"><person-group><name name-style="western"><surname>Fritsch</surname><given-names>RM</given-names></name><name name-style="western"><surname>Salmaki</surname><given-names>Y</given-names></name><name name-style="western"><surname>Zarre</surname><given-names>S</given-names></name><name name-style="western"><surname>Joharchi</surname><given-names>M</given-names></name></person-group> (<year>2006b</year>) The genus <italic><tp:taxon-name><tp:taxon-name-part taxon-name-part-type="genus">Allium</tp:taxon-name-part></tp:taxon-name></italic> (<tp:taxon-name><tp:taxon-name-part taxon-name-part-type="family">Alliaceae</tp:taxon-name-part></tp:taxon-name>) in Iran: Current state, new taxa and new records. Rostaniha 7(Suppl. 2): 255–281.</mixed-citation></ref></ref-list></tp:taxon-treatment>
