# Supplementary material for: Alliumalbanicum (Amaryllidaceae), a new species from Balkans and its relationships with A.meteoricum Heldr. & Hausskn. ex Halácsy
Source: PhytoKeys. 2019 Apr 11;119:117–36. doi: 10.3897/phytokeys.119.30790 (PMC6477838; doi:10.3897/phytokeys.119.30790)
Supplement: XML Treatment for Allium subgen. Allium sect. Pseudoscorodon [file phytokeys.119.30790-treatment2.xml]

<!DOCTYPE tp:taxon-treatment
  PUBLIC "-//TaxonX//DTD Taxonomic Treatment Publishing DTD v0 20100105//EN" "tax-treatment-NSO.dtd">
<tp:taxon-treatment xmlns:tp="http://www.plazi.org/taxpub"><tp:treatment-meta><kwd-group><label>Taxon classification</label><kwd><named-content xmlns:xlink="http://www.w3.org/1999/xlink" content-type="kingdom">Plantae</named-content></kwd><kwd><named-content xmlns:xlink="http://www.w3.org/1999/xlink" content-type="order">Asparagales</named-content></kwd><kwd><named-content xmlns:xlink="http://www.w3.org/1999/xlink" content-type="family">Amaryllidaceae</named-content></kwd></kwd-group><mixed-citation publication-type="journal"><person-group><name><surname>Brullo</surname><given-names>Salvatore</given-names></name><name><surname>Brullo</surname><given-names>Cristian</given-names></name><name><surname>Cambria</surname><given-names>Salvatore</given-names></name><name><surname>Giusso del Galdo</surname><given-names>Giampietro</given-names></name><name><surname>Salmeri</surname><given-names>Cristina</given-names></name></person-group><article-title><italic><tp:taxon-name><tp:taxon-name-part taxon-name-part-type="genus" reg="Allium">Allium</tp:taxon-name-part><tp:taxon-name-part taxon-name-part-type="species" reg="albanicum">albanicum</tp:taxon-name-part></tp:taxon-name></italic> (<tp:taxon-name><tp:taxon-name-part taxon-name-part-type="family">Amaryllidaceae</tp:taxon-name-part></tp:taxon-name>), a new species from Balkans and its relationships with <italic><tp:taxon-name><tp:taxon-name-part taxon-name-part-type="genus" reg="Allium">A.</tp:taxon-name-part><tp:taxon-name-part taxon-name-part-type="species" reg="meteoricum">meteoricum</tp:taxon-name-part></tp:taxon-name></italic> Heldr. &amp; Hausskn. ex Halácsy</article-title><source>PhytoKeys</source><day>11</day><month>4</month><year>2019</year><volume>119</volume><fpage>117</fpage><lpage>136</lpage><pub-id pub-id-type="doi">10.3897/phytokeys.119.30790</pub-id></mixed-citation></tp:treatment-meta><tp:nomenclature><tp:taxon-name>
            <tp:taxon-name-part taxon-name-part-type="genus" reg="Allium">Allium</tp:taxon-name-part>
            <tp:taxon-name-part taxon-name-part-type="infraspecific-rank">subgen.</tp:taxon-name-part>
            <tp:taxon-name-part taxon-name-part-type="subgenus" reg="Allium">Allium</tp:taxon-name-part>
            <tp:taxon-name-part taxon-name-part-type="infraspecific-rank">sect.</tp:taxon-name-part>
            <tp:taxon-name-part taxon-name-part-type="section" reg="Pseudoscorodon">Pseudoscorodon</tp:taxon-name-part>
            <object-id xmlns:xlink="http://www.w3.org/1999/xlink" content-type="ipni" xlink:type="simple">urn:lsid:ipni.org:names:60478501-2</object-id>
          </tp:taxon-name><tp:taxon-authority>Brullo, C. Brullo, Cambria, Giusso &amp; Salmeri</tp:taxon-authority><tp:taxon-status xmlns:xlink="http://www.w3.org/1999/xlink" xlink:type="simple">sect. nov.</tp:taxon-status></tp:nomenclature><tp:treatment-sec sec-type="material" id="SECID0E2JBG"><title>Type.</title><p><italic><tp:taxon-name><tp:taxon-name-part taxon-name-part-type="genus" reg="Allium">Allium</tp:taxon-name-part><tp:taxon-name-part taxon-name-part-type="species" reg="obtusiflorum">obtusiflorum</tp:taxon-name-part></tp:taxon-name></italic> DC in <xref ref-type="bibr" rid="B56">Redouté (1805)</xref>.</p></tp:treatment-sec><tp:treatment-sec sec-type="diagnosis" id="SECID0EQKBG"><title>Diagnosis.</title><p>Bulbus solitarius vel bulbilliferous, sine basali rhizomate, folia glabra vel pilosa, numquam filiformes, plerumque spathae valvae umbella breviores, persistentes, saltem 3-nervatae, staminum filamenta complanata inferne, interiores saepe 1–2 cuspidibus praedita, ovarium nectariferis poris bene evolutis, plica membranacea praeditis, partim nectariferum porum tegente.</p></tp:treatment-sec><tp:treatment-sec sec-type="description" id="SECID0EVKBG"><title>Description.</title><p>Bulb solitary or bulbilliferous, leaves glabrous to hairy, never thread-like, spathe valves persistent and usually shorter than the inflorescence, at least 3-nerved, stamen filaments flattened and widened in the lower part, the inner ones often uni-bicuspidate, ovary with well-developed nectariferous pores, bordered by a membranous plica, partly covering the nectariferous pore.</p></tp:treatment-sec><tp:treatment-sec sec-type="notes" id="SECID0E1KBG"><title>Note.</title><p>Based on current knowledge (<xref ref-type="bibr" rid="B58">Stearn 1978</xref>, <xref ref-type="bibr" rid="B59">1980</xref>, <xref ref-type="bibr" rid="B10">Brullo and Pavone 1983</xref>, <xref ref-type="bibr" rid="B52">Pastor and Valdes 1983</xref>, <xref ref-type="bibr" rid="B11">Brullo and Tzanoudakis 1989</xref>, <xref ref-type="bibr" rid="B63">Tzanoudakis and Kollmann 1991</xref>, <xref ref-type="bibr" rid="B12">Brullo et al. 1992a</xref>, <xref ref-type="bibr" rid="B13">1992b</xref>, <xref ref-type="bibr" rid="B14">1993</xref>, <xref ref-type="bibr" rid="B15">1994</xref>, <xref ref-type="bibr" rid="B30">2018</xref>, <xref ref-type="bibr" rid="B61">Trigas and Tzanoudakis 2000</xref>, <xref ref-type="bibr" rid="B44">Khedim et al. 2016</xref>), the following species, all having a Mediterranean distribution, can be included in this new section, in addition to <italic><tp:taxon-name><tp:taxon-name-part taxon-name-part-type="genus" reg="Allium">A.</tp:taxon-name-part><tp:taxon-name-part taxon-name-part-type="species" reg="meteoricum">meteoricum</tp:taxon-name-part></tp:taxon-name></italic> and <italic><tp:taxon-name><tp:taxon-name-part taxon-name-part-type="genus" reg="Allium">A.</tp:taxon-name-part><tp:taxon-name-part taxon-name-part-type="species" reg="albanicum">albanicum</tp:taxon-name-part></tp:taxon-name></italic>: <italic><tp:taxon-name><tp:taxon-name-part taxon-name-part-type="genus" reg="Allium">A.</tp:taxon-name-part><tp:taxon-name-part taxon-name-part-type="species" reg="chalkii">chalkii</tp:taxon-name-part></tp:taxon-name></italic> Tzanoud. &amp; Kollmann, <italic><tp:taxon-name><tp:taxon-name-part taxon-name-part-type="genus" reg="Allium">A.</tp:taxon-name-part><tp:taxon-name-part taxon-name-part-type="species" reg="chrysonemum">chrysonemum</tp:taxon-name-part></tp:taxon-name></italic> Stearn, <italic><tp:taxon-name><tp:taxon-name-part taxon-name-part-type="genus" reg="Allium">A.</tp:taxon-name-part><tp:taxon-name-part taxon-name-part-type="species" reg="erythraeum">erythraeum</tp:taxon-name-part></tp:taxon-name></italic> Griseb., <italic><tp:taxon-name><tp:taxon-name-part taxon-name-part-type="genus" reg="Allium">A.</tp:taxon-name-part><tp:taxon-name-part taxon-name-part-type="species" reg="franciniae">franciniae</tp:taxon-name-part></tp:taxon-name></italic> Brullo &amp; Pavone, <italic><tp:taxon-name><tp:taxon-name-part taxon-name-part-type="genus" reg="Allium">A.</tp:taxon-name-part><tp:taxon-name-part taxon-name-part-type="species" reg="grosii">grosii</tp:taxon-name-part></tp:taxon-name></italic> Font Quer, <italic><tp:taxon-name><tp:taxon-name-part taxon-name-part-type="genus" reg="Allium">A.</tp:taxon-name-part><tp:taxon-name-part taxon-name-part-type="species" reg="lagarophyllum">lagarophyllum</tp:taxon-name-part></tp:taxon-name></italic> Brullo, Pavone &amp; Tzanoud., <italic><tp:taxon-name><tp:taxon-name-part taxon-name-part-type="genus" reg="Allium">A.</tp:taxon-name-part><tp:taxon-name-part taxon-name-part-type="species" reg="maniaticum">maniaticum</tp:taxon-name-part></tp:taxon-name></italic> Brullo &amp; Tzanoud., <italic><tp:taxon-name><tp:taxon-name-part taxon-name-part-type="genus" reg="Allium">A.</tp:taxon-name-part><tp:taxon-name-part taxon-name-part-type="species" reg="obtusiflorum">obtusiflorum</tp:taxon-name-part></tp:taxon-name></italic> DC., <italic><tp:taxon-name><tp:taxon-name-part taxon-name-part-type="genus" reg="Allium">A.</tp:taxon-name-part><tp:taxon-name-part taxon-name-part-type="species" reg="reconditum">reconditum</tp:taxon-name-part></tp:taxon-name></italic> Pastor, Valdes &amp; Munoz, <italic><tp:taxon-name><tp:taxon-name-part taxon-name-part-type="genus" reg="Allium">A.</tp:taxon-name-part><tp:taxon-name-part taxon-name-part-type="species" reg="rhodiacum">rhodiacum</tp:taxon-name-part></tp:taxon-name></italic> Brullo, Pavone &amp; Salmeri, <italic><tp:taxon-name><tp:taxon-name-part taxon-name-part-type="genus" reg="Allium">A.</tp:taxon-name-part><tp:taxon-name-part taxon-name-part-type="species" reg="rouyi">rouyi</tp:taxon-name-part></tp:taxon-name></italic> G. Gautier, <italic><tp:taxon-name><tp:taxon-name-part taxon-name-part-type="genus" reg="Allium">A.</tp:taxon-name-part><tp:taxon-name-part taxon-name-part-type="species" reg="runemarkii">runemarkii</tp:taxon-name-part></tp:taxon-name></italic> Trigas &amp; Tzanoud., <italic><tp:taxon-name><tp:taxon-name-part taxon-name-part-type="genus" reg="Allium">A.</tp:taxon-name-part><tp:taxon-name-part taxon-name-part-type="species" reg="seirotrichum">seirotrichum</tp:taxon-name-part></tp:taxon-name></italic> Ducellier &amp; Maire, <italic><tp:taxon-name><tp:taxon-name-part taxon-name-part-type="genus" reg="Allium">A.</tp:taxon-name-part><tp:taxon-name-part taxon-name-part-type="species" reg="thessalicum">thessalicum</tp:taxon-name-part></tp:taxon-name></italic> Brullo, Pavone, Salmeri &amp; Tzanoud., <italic><tp:taxon-name><tp:taxon-name-part taxon-name-part-type="genus" reg="Allium">A.</tp:taxon-name-part><tp:taxon-name-part taxon-name-part-type="species" reg="trichocnemis">trichocnemis</tp:taxon-name-part></tp:taxon-name></italic> Gay and <italic><tp:taxon-name><tp:taxon-name-part taxon-name-part-type="genus" reg="Allium">A.</tp:taxon-name-part><tp:taxon-name-part taxon-name-part-type="species" reg="valdecallosum">valdecallosum</tp:taxon-name-part></tp:taxon-name></italic> Maire &amp; Weiller. Amongst these species, we designated as type of the new section <italic><tp:taxon-name><tp:taxon-name-part taxon-name-part-type="genus" reg="Allium">Allium</tp:taxon-name-part><tp:taxon-name-part taxon-name-part-type="species" reg="obtusiflorum">obtusiflorum</tp:taxon-name-part></tp:taxon-name></italic>, since it is the oldest known species within this group and a good representative of the new section.</p><p>Based on the descriptions and related iconographies, all of these species share the set of discriminant features that characterise the new section and distinguish it very well from all the known sections of the subgenus <tp:taxon-name><tp:taxon-name-part taxon-name-part-type="subgenus" reg="Allium">Allium</tp:taxon-name-part></tp:taxon-name> (<xref ref-type="bibr" rid="B34">Friesen et al. 2006</xref>, <xref ref-type="bibr" rid="B43">Khassanov et al. 2011</xref>). Altogether, these species markedly differ from <italic><tp:taxon-name><tp:taxon-name-part taxon-name-part-type="genus" reg="Allium">A.</tp:taxon-name-part><tp:taxon-name-part taxon-name-part-type="species" reg="moschatum">moschatum</tp:taxon-name-part></tp:taxon-name></italic> and consequently from the sect. <tp:taxon-name><tp:taxon-name-part taxon-name-part-type="section" reg="Scorodon">Scorodon</tp:taxon-name-part></tp:taxon-name> s. str., since the latter shows bulbs with a short basal rhizome, 1–3 mm long (<xref ref-type="bibr" rid="B37">Fritsch et al. 2006b</xref>), filiform leaves, spathe valves usually 1-nerved, the larger one rarely obscurely 3-nerved, subulate stamen filaments, ovary with well-developed nectariferous pores which are almost fully covered by a membranous plica.</p><p>In order to highlight the morphological similarities and differences amongst the species of the new section, the following analytic key is provided.</p></tp:treatment-sec><ref-list><ref id="B56"><mixed-citation xmlns:xlink="http://www.w3.org/1999/xlink" xlink:type="simple"><person-group><name name-style="western"><surname>Redouté</surname><given-names>PJ</given-names></name></person-group> (<year>1805</year>) Les Liliacées. L’Imprimerie de Didot Jeune, Paris, 2, plate 118.</mixed-citation></ref><ref id="B58"><mixed-citation xmlns:xlink="http://www.w3.org/1999/xlink" xlink:type="simple"><person-group><name name-style="western"><surname>Stearn</surname><given-names>WT</given-names></name></person-group> (<year>1978</year>) <article-title>European species of <italic><tp:taxon-name><tp:taxon-name-part taxon-name-part-type="genus">Allium</tp:taxon-name-part></tp:taxon-name></italic> and allied species of <tp:taxon-name><tp:taxon-name-part taxon-name-part-type="family">Alliaceae</tp:taxon-name-part></tp:taxon-name>: A synonymic enumeration.</article-title><source>Annales Musei Goulandris</source><volume>4</volume>: <fpage>83</fpage>–<lpage>198</lpage>.</mixed-citation></ref><ref id="B59"><mixed-citation xmlns:xlink="http://www.w3.org/1999/xlink" xlink:type="simple"><person-group><name name-style="western"><surname>Stearn</surname><given-names>WT</given-names></name></person-group> (<year>1980</year>) <article-title><italic><tp:taxon-name><tp:taxon-name-part taxon-name-part-type="genus">Allium</tp:taxon-name-part></tp:taxon-name></italic> L.</article-title> In: <person-group><name name-style="western"><surname>Tutin</surname><given-names>TG</given-names></name><name name-style="western"><surname>Heywood</surname><given-names>VH</given-names></name><name name-style="western"><surname>Burges</surname><given-names>NA</given-names></name><name name-style="western"><surname>Valentine</surname><given-names>DH</given-names></name><name name-style="western"><surname>Walters</surname><given-names>SM</given-names></name><name name-style="western"><surname>Webb</surname><given-names>DA</given-names></name></person-group> (<role>Eds</role>) <issue-title>Flora Europaea.</issue-title><source>Cambridge University Press, Cambridge, vol. 5</source>, <fpage>49</fpage>–<lpage>69</lpage>.</mixed-citation></ref><ref id="B10"><mixed-citation xmlns:xlink="http://www.w3.org/1999/xlink" xlink:type="simple"><person-group><name name-style="western"><surname>Brullo</surname><given-names>S</given-names></name><name name-style="western"><surname>Pavone</surname><given-names>P</given-names></name></person-group> (<year>1983</year>) <article-title><italic><tp:taxon-name><tp:taxon-name-part taxon-name-part-type="genus">Allium</tp:taxon-name-part><tp:taxon-name-part taxon-name-part-type="species">franciniae</tp:taxon-name-part></tp:taxon-name></italic>, specie nuova dell’Isola di Marettimo (Arcipelago delle Egadi).</article-title><source>Webbia</source><volume>37</volume>(<issue>1</issue>): <fpage>11</fpage>–<lpage>22</lpage>. <ext-link xlink:type="simple" ext-link-type="doi" xlink:href="10.1080/00837792.1983.10670260">https://doi.org/10.1080/00837792.1983.10670260</ext-link></mixed-citation></ref><ref id="B52"><mixed-citation xmlns:xlink="http://www.w3.org/1999/xlink" xlink:type="simple"><person-group><name name-style="western"><surname>Pastor</surname><given-names>J</given-names></name><name name-style="western"><surname>Valdes</surname><given-names>B</given-names></name></person-group> (<year>1983</year>) <source>Revision del genero <italic><tp:taxon-name><tp:taxon-name-part taxon-name-part-type="genus">Allium</tp:taxon-name-part></tp:taxon-name></italic> (<tp:taxon-name><tp:taxon-name-part taxon-name-part-type="family">Liliaceae</tp:taxon-name-part></tp:taxon-name>) en la Peninsula Ibèrica e Islas Baleares.</source><publisher-name>Imprenta Sevillana</publisher-name>, <publisher-loc>Sevilla</publisher-loc>, <size units="page">182 pp</size>.</mixed-citation></ref><ref id="B11"><mixed-citation xmlns:xlink="http://www.w3.org/1999/xlink" xlink:type="simple"><person-group><name name-style="western"><surname>Brullo</surname><given-names>S</given-names></name><name name-style="western"><surname>Tzanoudakis</surname><given-names>D</given-names></name></person-group> (<year>1989</year>) <article-title><italic><tp:taxon-name><tp:taxon-name-part taxon-name-part-type="genus">Allium</tp:taxon-name-part><tp:taxon-name-part taxon-name-part-type="species">maniaticum</tp:taxon-name-part></tp:taxon-name></italic> (<tp:taxon-name><tp:taxon-name-part taxon-name-part-type="family">Liliaceae</tp:taxon-name-part></tp:taxon-name>), a new species from S Greece.</article-title><source>Willdenowia</source><volume>19</volume>: <fpage>111</fpage>–<lpage>114</lpage>.</mixed-citation></ref><ref id="B63"><mixed-citation xmlns:xlink="http://www.w3.org/1999/xlink" xlink:type="simple"><person-group><name name-style="western"><surname>Tzanoudakis</surname><given-names>D</given-names></name><name name-style="western"><surname>Kollmann</surname><given-names>F</given-names></name></person-group> (<year>1991</year>) <article-title><italic><tp:taxon-name><tp:taxon-name-part taxon-name-part-type="genus">Allium</tp:taxon-name-part><tp:taxon-name-part taxon-name-part-type="species">chalkii</tp:taxon-name-part></tp:taxon-name></italic> (<tp:taxon-name><tp:taxon-name-part taxon-name-part-type="family">Liliaceae</tp:taxon-name-part></tp:taxon-name>), a new species from East Aegean Island of Chalki (Greece).</article-title><source>Israel Journal of Botany</source><volume>40</volume>: <fpage>61</fpage>–<lpage>64</lpage>.</mixed-citation></ref><ref id="B12"><mixed-citation xmlns:xlink="http://www.w3.org/1999/xlink" xlink:type="simple"><person-group><name name-style="western"><surname>Brullo</surname><given-names>S</given-names></name><name name-style="western"><surname>Pavone</surname><given-names>P</given-names></name><name name-style="western"><surname>Salmeri</surname><given-names>C</given-names></name></person-group> (<year>1992a</year>) <article-title>Cytotaxonomical notes on <italic><tp:taxon-name><tp:taxon-name-part taxon-name-part-type="genus">Allium</tp:taxon-name-part><tp:taxon-name-part taxon-name-part-type="species">grosii</tp:taxon-name-part></tp:taxon-name></italic> Font Quer from Ibiza (Balearic Islands).</article-title><source>Candollea</source><volume>47</volume>(<issue>1</issue>): <fpage>77</fpage>–<lpage>81</lpage>.</mixed-citation></ref><ref id="B13"><mixed-citation xmlns:xlink="http://www.w3.org/1999/xlink" xlink:type="simple"><person-group><name name-style="western"><surname>Brullo</surname><given-names>S</given-names></name><name name-style="western"><surname>Pavone</surname><given-names>P</given-names></name><name name-style="western"><surname>Salmeri</surname><given-names>C</given-names></name></person-group> (<year>1992b</year>) <article-title><italic><tp:taxon-name><tp:taxon-name-part taxon-name-part-type="genus">Allium</tp:taxon-name-part><tp:taxon-name-part taxon-name-part-type="species">rhodiacum</tp:taxon-name-part></tp:taxon-name></italic> (<tp:taxon-name><tp:taxon-name-part taxon-name-part-type="family">Liliaceae</tp:taxon-name-part></tp:taxon-name>), a new species from Rhodos (Greece).</article-title><source>Willdenowia</source><volume>22</volume>: <fpage>89</fpage>–<lpage>95</lpage>.</mixed-citation></ref><ref id="B14"><mixed-citation xmlns:xlink="http://www.w3.org/1999/xlink" xlink:type="simple"><person-group><name name-style="western"><surname>Brullo</surname><given-names>S</given-names></name><name name-style="western"><surname>Pavone</surname><given-names>P</given-names></name><name name-style="western"><surname>Tzanoudakis</surname><given-names>D</given-names></name></person-group> (<year>1993</year>) <article-title><italic><tp:taxon-name><tp:taxon-name-part taxon-name-part-type="genus">Allium</tp:taxon-name-part><tp:taxon-name-part taxon-name-part-type="species">lagarophyllum</tp:taxon-name-part></tp:taxon-name></italic> (<tp:taxon-name><tp:taxon-name-part taxon-name-part-type="family">Liliaceae</tp:taxon-name-part></tp:taxon-name>), a new species from Greece.</article-title><source>Willdenowia</source><volume>23</volume>: <fpage>107</fpage>–<lpage>111</lpage>.</mixed-citation></ref><ref id="B15"><mixed-citation xmlns:xlink="http://www.w3.org/1999/xlink" xlink:type="simple"><person-group><name name-style="western"><surname>Brullo</surname><given-names>S</given-names></name><name name-style="western"><surname>Pavone</surname><given-names>P</given-names></name><name name-style="western"><surname>Salmeri</surname><given-names>C</given-names></name><name name-style="western"><surname>Tzanoudakis</surname><given-names>D</given-names></name></person-group> (<year>1994</year>) <article-title>Cytotaxonomical revision of the <italic><tp:taxon-name><tp:taxon-name-part taxon-name-part-type="genus">Allium</tp:taxon-name-part><tp:taxon-name-part taxon-name-part-type="species">obtusiflorum</tp:taxon-name-part></tp:taxon-name></italic> group (<tp:taxon-name><tp:taxon-name-part taxon-name-part-type="family">Alliaceae</tp:taxon-name-part></tp:taxon-name>).</article-title><source>Flora Mediterranea</source><volume>4</volume>: <fpage>179</fpage>–<lpage>190</lpage>.</mixed-citation></ref><ref id="B30"><mixed-citation xmlns:xlink="http://www.w3.org/1999/xlink" xlink:type="simple"><person-group><name name-style="western"><surname>Brullo</surname><given-names>S</given-names></name><name name-style="western"><surname>Brullo</surname><given-names>C</given-names></name><name name-style="western"><surname>Cambria</surname><given-names>S</given-names></name><name name-style="western"><surname>Salmeri</surname><given-names>C</given-names></name></person-group> (<year>2018</year>) Cytotaxonomic investigations on <italic><tp:taxon-name><tp:taxon-name-part taxon-name-part-type="genus">Allium</tp:taxon-name-part><tp:taxon-name-part taxon-name-part-type="species">valdecallosum</tp:taxon-name-part></tp:taxon-name></italic> Maire &amp; Weiller (<tp:taxon-name><tp:taxon-name-part taxon-name-part-type="family">Amaryllidaceae</tp:taxon-name-part></tp:taxon-name>), a critical species endemic to Morocco. Nordic Journal of Botany 36(12): e02097. <ext-link xlink:type="simple" ext-link-type="doi" xlink:href="10.1111/njb.02097">https://doi.org/10.1111/njb.02097</ext-link></mixed-citation></ref><ref id="B61"><mixed-citation xmlns:xlink="http://www.w3.org/1999/xlink" xlink:type="simple"><person-group><name name-style="western"><surname>Trigas</surname><given-names>P</given-names></name><name name-style="western"><surname>Tzanoudakis</surname><given-names>D</given-names></name></person-group> (<year>2000</year>) <article-title><italic><tp:taxon-name><tp:taxon-name-part taxon-name-part-type="genus">Allium</tp:taxon-name-part><tp:taxon-name-part taxon-name-part-type="species">runemarkii</tp:taxon-name-part></tp:taxon-name></italic> (<tp:taxon-name><tp:taxon-name-part taxon-name-part-type="family">Liliaceae</tp:taxon-name-part></tp:taxon-name>), a new species from the island of Evvia (W Aegean, Greece).</article-title><source>Nordic Journal of Botany</source><volume>20</volume>(<issue>1</issue>): <fpage>89</fpage>–<lpage>92</lpage>. <ext-link xlink:type="simple" ext-link-type="doi" xlink:href="10.1111/j.1756-1051.2000.tb00737.x">https://doi.org/10.1111/j.1756-1051.2000.tb00737.x</ext-link></mixed-citation></ref><ref id="B44"><mixed-citation xmlns:xlink="http://www.w3.org/1999/xlink" xlink:type="simple"><person-group><name name-style="western"><surname>Khedim</surname><given-names>T</given-names></name><name name-style="western"><surname>Amirouche</surname><given-names>N</given-names></name><name name-style="western"><surname>Amirouche</surname><given-names>R</given-names></name></person-group> (<year>2016</year>) <article-title>Morphological and cytotaxonomic data of <italic><tp:taxon-name><tp:taxon-name-part taxon-name-part-type="genus">Allium</tp:taxon-name-part><tp:taxon-name-part taxon-name-part-type="species">trichocnemis</tp:taxon-name-part></tp:taxon-name></italic> and <italic><tp:taxon-name><tp:taxon-name-part taxon-name-part-type="genus">A.</tp:taxon-name-part><tp:taxon-name-part taxon-name-part-type="species">seirotrichum</tp:taxon-name-part></tp:taxon-name></italic> (Amaryllidcae) endemic to Northern Algeria, compared with <italic><tp:taxon-name><tp:taxon-name-part taxon-name-part-type="genus">A.</tp:taxon-name-part><tp:taxon-name-part taxon-name-part-type="species">cupanii</tp:taxon-name-part></tp:taxon-name></italic> group.</article-title><source>Phytotaxa</source><volume>243</volume>(<issue>3</issue>): <fpage>247</fpage>–<lpage>259</lpage>. <ext-link xlink:type="simple" ext-link-type="doi" xlink:href="10.11646/phytotaxa.243.3.3">https://doi.org/10.11646/phytotaxa.243.3.3</ext-link></mixed-citation></ref><ref id="B34"><mixed-citation xmlns:xlink="http://www.w3.org/1999/xlink" xlink:type="simple"><person-group><name name-style="western"><surname>Friesen</surname><given-names>N</given-names></name><name name-style="western"><surname>Fritsch</surname><given-names>RM</given-names></name><name name-style="western"><surname>Blattner</surname><given-names>FR</given-names></name></person-group> (<year>2006</year>) <article-title>Phylogeny and new intrageneric classification of <italic><tp:taxon-name><tp:taxon-name-part taxon-name-part-type="genus">Allium</tp:taxon-name-part></tp:taxon-name></italic> L. (<tp:taxon-name><tp:taxon-name-part taxon-name-part-type="family">Alliaceae</tp:taxon-name-part></tp:taxon-name>) based on nuclear rDNA ITS sequences.</article-title><source>Aliso</source><volume>22</volume>(<issue>1</issue>): <fpage>372</fpage>–<lpage>395</lpage>. <ext-link xlink:type="simple" ext-link-type="doi" xlink:href="10.5642/aliso.20062201.31">https://doi.org/10.5642/aliso.20062201.31</ext-link></mixed-citation></ref><ref id="B43"><mixed-citation xmlns:xlink="http://www.w3.org/1999/xlink" xlink:type="simple"><person-group><name name-style="western"><surname>Khassanov</surname><given-names>FO</given-names></name><name name-style="western"><surname>Shomuradov</surname><given-names>HF</given-names></name><name name-style="western"><surname>Kadyrov</surname><given-names>GU</given-names></name></person-group> (<year>2011</year>) <article-title>Taxonomic revision of <tp:taxon-name><tp:taxon-name-part taxon-name-part-type="genus">Allium</tp:taxon-name-part><tp:taxon-name-part taxon-name-part-type="authority">L.</tp:taxon-name-part><tp:taxon-name-part taxon-name-part-type="infraspecific-rank">sect.</tp:taxon-name-part><tp:taxon-name-part taxon-name-part-type="section">Allium</tp:taxon-name-part></tp:taxon-name> s. l. in Central Asia.</article-title><source>Stapfia</source><volume>95</volume>: <fpage>171</fpage>–<lpage>174</lpage>.</mixed-citation></ref><ref id="B37"><mixed-citation xmlns:xlink="http://www.w3.org/1999/xlink" xlink:type="simple"><person-group><name name-style="western"><surname>Fritsch</surname><given-names>RM</given-names></name><name name-style="western"><surname>Salmaki</surname><given-names>Y</given-names></name><name name-style="western"><surname>Zarre</surname><given-names>S</given-names></name><name name-style="western"><surname>Joharchi</surname><given-names>M</given-names></name></person-group> (<year>2006b</year>) The genus <italic><tp:taxon-name><tp:taxon-name-part taxon-name-part-type="genus">Allium</tp:taxon-name-part></tp:taxon-name></italic> (<tp:taxon-name><tp:taxon-name-part taxon-name-part-type="family">Alliaceae</tp:taxon-name-part></tp:taxon-name>) in Iran: Current state, new taxa and new records. Rostaniha 7(Suppl. 2): 255–281.</mixed-citation></ref></ref-list></tp:taxon-treatment>
